# Supplementary material for: Honeybees show adaptive reactions to ethanol exposure
Source: Sci Rep. 2018 Jun 7;8:8707. doi: 10.1038/s41598-018-27117-6 (PMC5992188; doi:10.1038/s41598-018-27117-6)
Supplement: Supplementary file 1 — Dataset 1 with the results of the first experiment [file 41598_2018_27117_MOESM1_ESM.xlsx]

## Sheet: complete
no	group	performance	family	day
1	1	65	2	1
2	1	92	2	1
3	1	42	2	1
4	1	99	2	1
5	1	94	2	1
6	1	104	2	1
7	1	72	2	1
8	1	43	2	1
9	1	59	2	1
10	1	79	2	1
11	1	78	2	1
12	1	91	2	1
13	1	102	2	1
14	1	73	2	1
15	1	67	2	1
16	1	75	2	1
17	1	59	2	1
18	1	65	2	1
19	1	71	2	1
20	1	67	2	1
21	1	77	2	1
22	1	84	2	1
23	1	75	2	1
24	1	88	2	1
25	1	81	2	1
26	1	76	2	1
27	1	78	2	1
28	2	66	2	1
29	2	21	2	1
30	2	56	2	1
31	2	63	2	1
32	2	57	2	1
33	2	72	2	1
34	2	53	2	1
35	2	60	2	1
36	2	75	2	1
37	2	84	2	1
38	2	81	2	1
39	2	84	2	1
40	2	82	2	1
41	2	33	2	1
42	2	90	2	1
43	2	107	2	1
44	3	53	2	1
45	3	54	2	1
46	3	47	2	1
47	3	9	2	1
48	3	11	2	1
49	3	39	2	1
50	3	52	2	1
51	3	48	2	1
52	3	61	2	1
53	3	59	2	1
54	3	28	2	1
55	3	45	2	1
56	3	48	2	1
57	3	34	2	1
58	3	36	2	1
59	3	35	2	1
60	3	57	2	1
61	3	27	2	1
62	3	44	2	1
63	4	40	2	1
64	4	48	2	1
65	4	27	2	1
66	4	37	2	1
67	4	35	2	1
68	4	9	2	1
69	4	42	2	1
70	4	31	2	1
71	4	33	2	1
72	4	48	2	1
73	4	41	2	1
74	4	19	2	1
75	4	46	2	1
76	4	11	2	1
1	1	78	2	2
2	1	60	2	2
3	1	26	2	2
4	1	83	2	2
5	1	76	2	2
6	1	57	2	2
7	1	107	2	2
8	1	49	2	2
9	1	55	2	2
10	1	65	2	2
11	1	76	2	2
12	1	73	2	2
13	1	63	2	2
14	1	68	2	2
15	1	101	2	2
16	1	84	2	2
17	1	91	2	2
18	1	54	2	2
19	1	89	2	2
20	1	58	2	2
21	1	83	2	2
22	1	67	2	2
23	1	67	2	2
24	1	65	2	2
25	1	82	2	2
26	1	104	2	2
27	1	73	2	2
28	2	67	2	2
29	2	63	2	2
30	2	42	2	2
31	2	81	2	2
32	2	63	2	2
33	2	88	2	2
34	2	27	2	2
35	2	57	2	2
36	2	67	2	2
37	2	73	2	2
38	2	89	2	2
39	2	59	2	2
40	2	54	2	2
41	2	69	2	2
42	2	27	2	2
43	2	106	2	2
44	3	43	2	2
45	3	52	2	2
46	3	67	2	2
47	3	12	2	2
48	3	43	2	2
49	3	28	2	2
50	3	21	2	2
51	3	61	2	2
52	3	60	2	2
53	3	37	2	2
54	3	50	2	2
55	3	33	2	2
56	3	51	2	2
57	3	70	2	2
58	3	24	2	2
59	3	63	2	2
60	3	68	2	2
61	3	90	2	2
62	3	32	2	2
63	4	56	2	2
64	4	38	2	2
65	4	74	2	2
66	4	29	2	2
67	4	40	2	2
68	4	41	2	2
69	4	12	2	2
70	4	39	2	2
71	4	25	2	2
72	4	51	2	2
73	4	32	2	2
74	4	18	2	2
75	4	51	2	2
76	4	15	2	2
1	1	32	2	3
2	1	67	2	3
3	1	48	2	3
4	1	96	2	3
5	1	99	2	3
6	1	58	2	3
7	1	100	2	3
8	1	46	2	3
9	1	80	2	3
10	1	97	2	3
11	1	60	2	3
12	1	96	2	3
13	1	72	2	3
14	1	81	2	3
15	1	47	2	3
16	1	115	2	3
17	1	105	2	3
18	1	78	2	3
19	1	114	2	3
20	1	107	2	3
21	1	87	2	3
22	1	63	2	3
23	1	89	2	3
24	1	95	2	3
25	1	67	2	3
26	1	71	2	3
27	1	70	2	3
28	2	76	2	3
29	2	71	2	3
30	2	70	2	3
31	2	77	2	3
32	2	63	2	3
33	2	86	2	3
34	2	54	2	3
35	2	45	2	3
36	2	96	2	3
37	2	69	2	3
38	2	89	2	3
39	2	50	2	3
40	2	55	2	3
41	2	70	2	3
42	2	73	2	3
43	2	129	2	3
44	3	53	2	3
45	3	66	2	3
46	3	42	2	3
47	3	45	2	3
48	3	27	2	3
49	3	30	2	3
50	3	76	2	3
51	3	47	2	3
52	3	72	2	3
53	3	47	2	3
54	3	44	2	3
55	3	31	2	3
56	3	47	2	3
57	3	58	2	3
58	3	28	2	3
59	3	37	2	3
60	3	64	2	3
61	3	91	2	3
62	3	40	2	3
63	4	66	2	3
64	4	39	2	3
65	4	34	2	3
66	4	49	2	3
67	4	57	2	3
68	4	48	2	3
69	4	47	2	3
70	4	40	2	3
71	4	34	2	3
72	4	85	2	3
73	4	41	2	3
74	4	41	2	3
75	4	64	2	3
76	4	27	2	3
1	1	82	2	4
2	1	79	2	4
3	1	97	2	4
4	1	75	2	4
5	1	76	2	4
6	1	57	2	4
7	1	104	2	4
8	1	84	2	4
9	1	55	2	4
10	1	68	2	4
11	1	34	2	4
12	1	44	2	4
13	1	96	2	4
14	1	84	2	4
15	1	64	2	4
16	1	91	2	4
17	1	75	2	4
18	1	101	2	4
19	1	115	2	4
20	1	90	2	4
21	1	96	2	4
22	1	95	2	4
23	1	101	2	4
24	1	90	2	4
25	1	47	2	4
26	1	87	2	4
27	1	74	2	4
28	2	49	2	4
29	2	44	2	4
30	2	74	2	4
31	2	72	2	4
32	2	62	2	4
33	2	94	2	4
34	2	50	2	4
35	2	79	2	4
36	2	78	2	4
37	2	84	2	4
38	2	107	2	4
39	2	85	2	4
40	2	68	2	4
41	2	57	2	4
42	2	93	2	4
43	2	96	2	4
44	3	56	2	4
45	3	59	2	4
46	3	49	2	4
47	3	79	2	4
48	3	74	2	4
49	3	53	2	4
50	3	36	2	4
51	3	35	2	4
52	3	79	2	4
53	3	45	2	4
54	3	30	2	4
55	3	28	2	4
56	3	44	2	4
57	3	43	2	4
58	3	24	2	4
59	3	60	2	4
60	3	68	2	4
61	3	38	2	4
62	3	32	2	4
63	4	68	2	4
64	4	74	2	4
65	4	50	2	4
66	4	70	2	4
67	4	52	2	4
68	4	69	2	4
69	4	56	2	4
70	4	48	2	4
71	4	17	2	4
72	4	41	2	4
73	4	48	2	4
74	4	35	2	4
75	4	50	2	4
76	4	42	2	4
1	1	46	2	5
2	1	92	2	5
3	1	99	2	5
4	1	71	2	5
5	1	82	2	5
6	1	77	2	5
7	1	86	2	5
8	1	65	2	5
9	1	63	2	5
10	1	92	2	5
11	1	65	2	5
12	1	71	2	5
13	1	84	2	5
14	1	69	2	5
15	1	73	2	5
16	1	74	2	5
17	1	91	2	5
18	1	94	2	5
19	1	37	2	5
20	1	37	2	5
21	1	98	2	5
22	1	90	2	5
23	1	104	2	5
24	1	12	2	5
25	1	74	2	5
26	1	105	2	5
27	1	58	2	5
28	2	13	2	5
29	2	26	2	5
30	2	19	2	5
31	2	28	2	5
32	2	20	2	5
33	2	23	2	5
34	2	37	2	5
35	2	39	2	5
36	2	27	2	5
37	2	10	2	5
38	2	23	2	5
39	2	55	2	5
40	2	27	2	5
41	2	9	2	5
42	2	39	2	5
43	2	13	2	5
44	3	41	2	5
45	3	46	2	5
46	3	41	2	5
47	3	72	2	5
48	3	68	2	5
49	3	47	2	5
50	3	65	2	5
51	3	35	2	5
52	3	127	2	5
53	3	35	2	5
54	3	44	2	5
55	3	40	2	5
56	3	61	2	5
57	3	55	2	5
58	3	44	2	5
59	3	36	2	5
60	3	72	2	5
61	3	88	2	5
62	3	38	2	5
63	4	81	2	5
64	4	116	2	5
65	4	42	2	5
66	4	62	2	5
67	4	77	2	5
68	4	68	2	5
69	4	58	2	5
70	4	88	2	5
71	4	63	2	5
72	4	85	2	5
73	4	76	2	5
74	4	69	2	5
75	4	102	2	5
76	4	88	2	5
100	2	67	3	1
101	2	39	3	1
102	2	105	3	1
103	2	16	3	1
104	2	80	3	1
105	2	84	3	1
106	2	91	3	1
107	2	76	3	1
108	2	38	3	1
109	2	87	3	1
110	2	61	3	1
111	2	66	3	1
112	2	57	3	1
113	2	95	3	1
114	2	42	3	1
115	2	109	3	1
116	2	92	3	1
117	2	92	3	1
118	2	64	3	1
119	2	65	3	1
120	3	47	3	1
121	3	25	3	1
122	3	3	3	1
123	3	35	3	1
124	3	56	3	1
125	3	50	3	1
126	3	45	3	1
127	3	23	3	1
128	3	36	3	1
129	3	39	3	1
130	3	32	3	1
131	3	40	3	1
132	3	44	3	1
133	3	38	3	1
134	3	24	3	1
135	3	54	3	1
136	3	34	3	1
137	3	31	3	1
138	3	40	3	1
139	3	39	3	1
140	3	36	3	1
141	3	40	3	1
142	3	39	3	1
143	3	33	3	1
144	3	37	3	1
145	3	24	3	1
146	3	14	3	1
147	3	8	3	1
148	3	27	3	1
149	3	22	3	1
150	3	41	3	1
151	1	91	3	1
152	1	81	3	1
153	1	64	3	1
154	1	99	3	1
155	1	91	3	1
156	1	63	3	1
157	1	64	3	1
158	1	72	3	1
159	1	76	3	1
160	1	75	3	1
161	1	81	3	1
162	1	88	3	1
163	1	89	3	1
164	1	73	3	1
165	1	56	3	1
166	1	67	3	1
167	1	22	3	1
168	1	33	3	1
169	1	44	3	1
170	1	66	3	1
171	1	90	3	1
172	1	66	3	1
173	1	74	3	1
174	1	51	3	1
175	1	79	3	1
176	1	98	3	1
177	1	64	3	1
178	1	76	3	1
179	1	75	3	1
180	1	113	3	1
181	4	48	3	1
182	4	38	3	1
183	4	54	3	1
184	4	60	3	1
185	4	44	3	1
186	4	27	3	1
187	4	31	3	1
188	4	23	3	1
189	4	47	3	1
190	4	59	3	1
191	4	32	3	1
192	4	80	3	1
193	4	27	3	1
194	4	20	3	1
195	4	71	3	1
196	4	67	3	1
197	4	60	3	1
198	4	60	3	1
199	4	32	3	1
200	4	35	3	1
201	4	64	3	1
202	4	16	3	1
203	4	19	3	1
204	4	50	3	1
205	4	24	3	1
206	4	30	3	1
207	4	37	3	1
208	4	41	3	1
100	2	59	3	2
101	2	50	3	2
102	2	133	3	2
103	2	53	3	2
104	2	67	3	2
105	2	116	3	2
106	2	107	3	2
107	2	72	3	2
108	2	74	3	2
109	2	86	3	2
110	2	67	3	2
111	2	76	3	2
112	2	79	3	2
113	2	82	3	2
114	2	37	3	2
115	2	59	3	2
116	2	50	3	2
117	2	96	3	2
118	2	82	3	2
119	2	84	3	2
120	3	55	3	2
121	3	42	3	2
122	3	27	3	2
123	3	19	3	2
124	3	40	3	2
125	3	23	3	2
126	3	59	3	2
127	3	26	3	2
128	3	11	3	2
129	3	44	3	2
130	3	28	3	2
131	3	37	3	2
132	3	28	3	2
133	3	29	3	2
134	3	34	3	2
135	3	74	3	2
136	3	43	3	2
137	3	42	3	2
138	3	62	3	2
139	3	58	3	2
140	3	48	3	2
141	3	39	3	2
142	3	63	3	2
143	3	31	3	2
144	3	16	3	2
145	3	9	3	2
146	3	30	3	2
147	3	35	3	2
148	3	37	3	2
149	3	41	3	2
150	3	40	3	2
151	1	95	3	2
152	1	88	3	2
153	1	61	3	2
154	1	104	3	2
155	1	90	3	2
156	1	56	3	2
157	1	97	3	2
158	1	84	3	2
159	1	79	3	2
160	1	76	3	2
161	1	90	3	2
162	1	78	3	2
163	1	83	3	2
164	1	76	3	2
165	1	102	3	2
166	1	84	3	2
167	1	107	3	2
168	1	91	3	2
169	1	51	3	2
170	1	70	3	2
171	1	104	3	2
172	1	98	3	2
173	1	78	3	2
174	1	52	3	2
175	1	42	3	2
176	1	95	3	2
177	1	78	3	2
178	1	99	3	2
179	1	70	3	2
180	1	61	3	2
181	4	58	3	2
182	4	37	3	2
183	4	28	3	2
184	4	57	3	2
185	4	63	3	2
186	4	59	3	2
187	4	41	3	2
188	4	53	3	2
189	4	51	3	2
190	4	73	3	2
191	4	44	3	2
192	4	47	3	2
193	4	50	3	2
194	4	52	3	2
195	4	73	3	2
196	4	53	3	2
197	4	31	3	2
198	4	51	3	2
199	4	66	3	2
200	4	52	3	2
201	4	53	3	2
202	4	21	3	2
203	4	47	3	2
204	4	46	3	2
205	4	55	3	2
206	4	35	3	2
207	4	28	3	2
208	4	38	3	2
100	2	69	3	3
101	2	98	3	3
102	2	123	3	3
103	2	53	3	3
104	2	46	3	3
105	2	83	3	3
106	2	94	3	3
107	2	48	3	3
108	2	41	3	3
109	2	105	3	3
110	2	61	3	3
111	2	81	3	3
112	2	49	3	3
113	2	94	3	3
114	2	48	3	3
115	2	107	3	3
116	2	56	3	3
117	2	67	3	3
118	2	86	3	3
119	2	113	3	3
120	3	42	3	3
121	3	27	3	3
122	3	28	3	3
123	3	49	3	3
124	3	42	3	3
125	3	38	3	3
126	3	54	3	3
127	3	56	3	3
128	3	37	3	3
129	3	53	3	3
130	3	40	3	3
131	3	38	3	3
132	3	56	3	3
133	3	27	3	3
134	3	36	3	3
135	3	42	3	3
136	3	30	3	3
137	3	41	3	3
138	3	44	3	3
139	3	35	3	3
140	3	64	3	3
141	3	30	3	3
142	3	42	3	3
143	3	28	3	3
144	3	45	3	3
145	3	42	3	3
146	3	37	3	3
147	3	43	3	3
148	3	46	3	3
149	3	35	3	3
150	3	46	3	3
151	1	88	3	3
152	1	103	3	3
153	1	94	3	3
154	1	116	3	3
155	1	91	3	3
156	1	73	3	3
157	1	108	3	3
158	1	69	3	3
159	1	80	3	3
160	1	57	3	3
161	1	38	3	3
162	1	100	3	3
163	1	89	3	3
164	1	75	3	3
165	1	67	3	3
166	1	86	3	3
167	1	76	3	3
168	1	72	3	3
169	1	50	3	3
170	1	67	3	3
171	1	67	3	3
172	1	114	3	3
173	1	66	3	3
174	1	65	3	3
175	1	45	3	3
176	1	29	3	3
177	1	70	3	3
178	1	90	3	3
179	1	64	3	3
180	1	107	3	3
181	4	32	3	3
182	4	41	3	3
183	4	54	3	3
184	4	49	3	3
185	4	71	3	3
186	4	60	3	3
187	4	54	3	3
188	4	49	3	3
189	4	55	3	3
190	4	49	3	3
191	4	21	3	3
192	4	6	3	3
193	4	38	3	3
194	4	48	3	3
195	4	63	3	3
196	4	32	3	3
197	4	34	3	3
198	4	55	3	3
199	4	51	3	3
200	4	47	3	3
201	4	50	3	3
202	4	3	3	3
203	4	19	3	3
204	4	77	3	3
205	4	49	3	3
206	4	62	3	3
207	4	52	3	3
208	4	55	3	3
100	2	78	3	4
101	2	45	3	4
102	2	109	3	4
103	2	44	3	4
104	2	73	3	4
105	2	114	3	4
106	2	71	3	4
107	2	62	3	4
108	2	16	3	4
109	2	55	3	4
110	2	41	3	4
111	2	63	3	4
112	2	67	3	4
113	2	100	3	4
114	2	31	3	4
115	2	98	3	4
116	2	54	3	4
117	2	76	3	4
118	2	81	3	4
119	2	102	3	4
120	3	68	3	4
121	3	35	3	4
122	3	39	3	4
123	3	55	3	4
124	3	27	3	4
125	3	49	3	4
126	3	49	3	4
127	3	66	3	4
128	3	43	3	4
129	3	75	3	4
130	3	34	3	4
131	3	39	3	4
132	3	63	3	4
133	3	35	3	4
134	3	72	3	4
135	3	89	3	4
136	3	44	3	4
137	3	58	3	4
138	3	78	3	4
139	3	59	3	4
140	3	42	3	4
141	3	38	3	4
142	3	28	3	4
143	3	31	3	4
144	3	40	3	4
145	3	32	3	4
146	3	43	3	4
147	3	36	3	4
148	3	69	3	4
149	3	65	3	4
150	3	54	3	4
151	1	108	3	4
152	1	107	3	4
153	1	83	3	4
154	1	88	3	4
155	1	50	3	4
156	1	51	3	4
157	1	78	3	4
158	1	67	3	4
159	1	82	3	4
160	1	76	3	4
161	1	76	3	4
162	1	45	3	4
163	1	99	3	4
164	1	59	3	4
165	1	62	3	4
166	1	76	3	4
167	1	75	3	4
168	1	58	3	4
169	1	82	3	4
170	1	57	3	4
171	1	79	3	4
172	1	100	3	4
173	1	79	3	4
174	1	55	3	4
175	1	54	3	4
176	1	113	3	4
177	1	96	3	4
178	1	87	3	4
179	1	57	3	4
180	1	79	3	4
181	4	61	3	4
182	4	70	3	4
183	4	46	3	4
184	4	63	3	4
185	4	87	3	4
186	4	52	3	4
187	4	58	3	4
188	4	70	3	4
189	4	48	3	4
190	4	58	3	4
191	4	35	3	4
192	4	33	3	4
193	4	40	3	4
194	4	74	3	4
195	4	43	3	4
196	4	37	3	4
197	4	57	3	4
198	4	79	3	4
199	4	60	3	4
200	4	55	3	4
201	4	54	3	4
202	4	25	3	4
203	4	66	3	4
204	4	47	3	4
205	4	69	3	4
206	4	48	3	4
207	4	4	3	4
208	4	67	3	4
100	2	26	3	5
101	2	46	3	5
102	2	1	3	5
103	2	33	3	5
104	2	23	3	5
105	2	34	3	5
106	2	15	3	5
107	2	6	3	5
108	2	3	3	5
109	2	59	3	5
110	2	43	3	5
111	2	42	3	5
112	2	28	3	5
113	2	6	3	5
114	2	17	3	5
115	2	51	3	5
116	2	10	3	5
117	2	59	3	5
118	2	26	3	5
119	2	16	3	5
120	3	65	3	5
121	3	34	3	5
122	3	44	3	5
123	3	51	3	5
124	3	47	3	5
125	3	37	3	5
126	3	46	3	5
127	3	41	3	5
128	3	31	3	5
129	3	36	3	5
130	3	44	3	5
131	3	38	3	5
132	3	41	3	5
133	3	42	3	5
134	3	38	3	5
135	3	67	3	5
136	3	41	3	5
137	3	51	3	5
138	3	49	3	5
139	3	78	3	5
140	3	77	3	5
141	3	61	3	5
142	3	37	3	5
143	3	39	3	5
144	3	35	3	5
145	3	55	3	5
146	3	30	3	5
147	3	49	3	5
148	3	38	3	5
149	3	54	3	5
150	3	61	3	5
151	1	39	3	5
152	1	101	3	5
153	1	70	3	5
154	1	128	3	5
155	1	100	3	5
156	1	73	3	5
157	1	77	3	5
158	1	51	3	5
159	1	51	3	5
160	1	105	3	5
161	1	99	3	5
162	1	76	3	5
163	1	82	3	5
164	1	35	3	5
165	1	96	3	5
166	1	60	3	5
167	1	50	3	5
168	1	79	3	5
169	1	75	3	5
170	1	39	3	5
171	1	119	3	5
172	1	83	3	5
173	1	53	3	5
174	1	52	3	5
175	1	35	3	5
176	1	109	3	5
177	1	73	3	5
178	1	89	3	5
179	1	62	3	5
180	1	71	3	5
181	4	103	3	5
182	4	79	3	5
183	4	30	3	5
184	4	58	3	5
185	4	83	3	5
186	4	84	3	5
187	4	84	3	5
188	4	108	3	5
189	4	66	3	5
190	4	104	3	5
191	4	31	3	5
192	4	121	3	5
193	4	92	3	5
194	4	70	3	5
195	4	56	3	5
196	4	77	3	5
197	4	39	3	5
198	4	90	3	5
199	4	64	3	5
200	4	101	3	5
201	4	80	3	5
202	4	56	3	5
203	4	85	3	5
204	4	54	3	5
205	4	130	3	5
206	4	86	3	5
207	4	65	3	5
208	4	67	3	5
300	2	102	4	1
301	2	86	4	1
302	2	109	4	1
303	2	96	4	1
304	2	73	4	1
305	2	76	4	1
306	2	96	4	1
307	2	96	4	1
308	2	103	4	1
309	2	79	4	1
310	2	82	4	1
311	2	109	4	1
312	2	72	4	1
313	2	44	4	1
314	2	96	4	1
315	2	80	4	1
316	2	81	4	1
317	2	88	4	1
318	2	47	4	1
319	2	58	4	1
320	2	61	4	1
321	2	82	4	1
322	2	122	4	1
323	1	100	4	1
324	1	62	4	1
325	1	75	4	1
326	1	55	4	1
327	1	103	4	1
328	1	100	4	1
329	1	110	4	1
330	1	107	4	1
331	1	33	4	1
332	1	54	4	1
333	1	104	4	1
334	1	87	4	1
335	1	27	4	1
336	1	92	4	1
337	1	67	4	1
338	1	108	4	1
339	1	113	4	1
340	3	22	4	1
341	3	38	4	1
342	3	37	4	1
343	3	36	4	1
344	3	38	4	1
345	3	38	4	1
346	3	48	4	1
347	3	26	4	1
348	3	53	4	1
349	3	38	4	1
350	3	59	4	1
351	3	28	4	1
352	3	49	4	1
353	3	55	4	1
354	3	42	4	1
355	3	38	4	1
356	3	44	4	1
357	3	44	4	1
358	3	45	4	1
359	3	43	4	1
360	3	24	4	1
361	3	39	4	1
362	3	14	4	1
363	4	30	4	1
364	4	42	4	1
365	4	59	4	1
366	4	72	4	1
367	4	65	4	1
368	4	41	4	1
369	4	47	4	1
370	4	43	4	1
371	4	55	4	1
372	4	76	4	1
373	4	65	4	1
374	4	33	4	1
375	4	46	4	1
376	4	21	4	1
377	4	69	4	1
378	4	37	4	1
379	4	75	4	1
380	4	36	4	1
381	4	56	4	1
382	4	53	4	1
383	4	7	4	1
384	4	78	4	1
385	4	52	4	1
300	2	71	4	2
301	2	82	4	2
302	2	91	4	2
303	2	96	4	2
304	2	81	4	2
305	2	108	4	2
306	2	45	4	2
307	2	121	4	2
308	2	68	4	2
309	2	111	4	2
310	2	43	4	2
311	2	108	4	2
312	2	95	4	2
313	2	56	4	2
314	2	89	4	2
315	2	97	4	2
316	2	52	4	2
317	2	86	4	2
318	2	68	4	2
319	2	113	4	2
320	2	79	4	2
321	2	84	4	2
322	2	82	4	2
323	1	93	4	2
324	1	45	4	2
325	1	91	4	2
326	1	85	4	2
327	1	37	4	2
328	1	72	4	2
329	1	118	4	2
330	1	105	4	2
331	1	84	4	2
332	1	63	4	2
333	1	118	4	2
334	1	82	4	2
335	1	58	4	2
336	1	96	4	2
337	1	82	4	2
338	1	97	4	2
339	1	122	4	2
340	3	47	4	2
341	3	46	4	2
342	3	54	4	2
343	3	33	4	2
344	3	21	4	2
345	3	16	4	2
346	3	40	4	2
347	3	18	4	2
348	3	33	4	2
349	3	51	4	2
350	3	48	4	2
351	3	42	4	2
352	3	52	4	2
353	3	55	4	2
354	3	37	4	2
355	3	26	4	2
356	3	40	4	2
357	3	32	4	2
358	3	60	4	2
359	3	42	4	2
360	3	74	4	2
361	3	26	4	2
362	3	36	4	2
363	4	32	4	2
364	4	52	4	2
365	4	92	4	2
366	4	8	4	2
367	4	42	4	2
368	4	57	4	2
369	4	48	4	2
370	4	49	4	2
371	4	85	4	2
372	4	35	4	2
373	4	47	4	2
374	4	26	4	2
375	4	38	4	2
376	4	77	4	2
377	4	61	4	2
378	4	36	4	2
379	4	50	4	2
380	4	70	4	2
381	4	62	4	2
382	4	50	4	2
383	4	11	4	2
384	4	71	4	2
385	4	27	4	2
300	2	131	4	3
301	2	116	4	3
302	2	51	4	3
303	2	77	4	3
304	2	75	4	3
305	2	115	4	3
306	2	43	4	3
307	2	120	4	3
308	2	133	4	3
309	2	88	4	3
310	2	20	4	3
311	2	129	4	3
312	2	80	4	3
313	2	45	4	3
314	2	100	4	3
315	2	106	4	3
316	2	66	4	3
317	2	109	4	3
318	2	67	4	3
319	2	96	4	3
320	2	123	4	3
321	2	95	4	3
322	2	100	4	3
323	1	118	4	3
324	1	60	4	3
325	1	75	4	3
326	1	76	4	3
327	1	109	4	3
328	1	69	4	3
329	1	77	4	3
330	1	113	4	3
331	1	60	4	3
332	1	83	4	3
333	1	139	4	3
334	1	53	4	3
335	1	71	4	3
336	1	81	4	3
337	1	87	4	3
338	1	121	4	3
339	1	87	4	3
340	3	61	4	3
341	3	55	4	3
342	3	48	4	3
343	3	47	4	3
344	3	29	4	3
345	3	52	4	3
346	3	32	4	3
347	3	20	4	3
348	3	35	4	3
349	3	62	4	3
350	3	76	4	3
351	3	41	4	3
352	3	66	4	3
353	3	26	4	3
354	3	36	4	3
355	3	37	4	3
356	3	75	4	3
357	3	40	4	3
358	3	74	4	3
359	3	36	4	3
360	3	72	4	3
361	3	27	4	3
362	3	39	4	3
363	4	74	4	3
364	4	31	4	3
365	4	74	4	3
366	4	63	4	3
367	4	38	4	3
368	4	43	4	3
369	4	63	4	3
370	4	58	4	3
371	4	54	4	3
372	4	51	4	3
373	4	74	4	3
374	4	30	4	3
375	4	73	4	3
376	4	61	4	3
377	4	59	4	3
378	4	57	4	3
379	4	75	4	3
380	4	82	4	3
381	4	28	4	3
382	4	73	4	3
383	4	16	4	3
384	4	62	4	3
385	4	53	4	3
300	2	42	4	4
301	2	92	4	4
302	2	77	4	4
303	2	123	4	4
304	2	71	4	4
305	2	71	4	4
306	2	63	4	4
307	2	109	4	4
308	2	42	4	4
309	2	102	4	4
310	2	77	4	4
311	2	99	4	4
312	2	59	4	4
313	2	43	4	4
314	2	99	4	4
315	2	119	4	4
316	2	71	4	4
317	2	133	4	4
318	2	78	4	4
319	2	74	4	4
320	2	110	4	4
321	2	89	4	4
322	2	120	4	4
323	1	106	4	4
324	1	51	4	4
325	1	41	4	4
326	1	84	4	4
327	1	107	4	4
328	1	79	4	4
329	1	77	4	4
330	1	115	4	4
331	1	103	4	4
332	1	61	4	4
333	1	97	4	4
334	1	63	4	4
335	1	63	4	4
336	1	88	4	4
337	1	77	4	4
338	1	85	4	4
339	1	102	4	4
340	3	51	4	4
341	3	39	4	4
342	3	31	4	4
343	3	29	4	4
344	3	35	4	4
345	3	37	4	4
346	3	45	4	4
347	3	38	4	4
348	3	49	4	4
349	3	87	4	4
350	3	82	4	4
351	3	42	4	4
352	3	53	4	4
353	3	63	4	4
354	3	40	4	4
355	3	39	4	4
356	3	52	4	4
357	3	52	4	4
358	3	99	4	4
359	3	69	4	4
360	3	63	4	4
361	3	45	4	4
362	3	31	4	4
363	4	61	4	4
364	4	25	4	4
365	4	89	4	4
366	4	78	4	4
367	4	38	4	4
368	4	51	4	4
369	4	54	4	4
370	4	64	4	4
371	4	82	4	4
372	4	62	4	4
373	4	55	4	4
374	4	22	4	4
375	4	78	4	4
376	4	51	4	4
377	4	27	4	4
378	4	36	4	4
379	4	69	4	4
380	4	43	4	4
381	4	83	4	4
382	4	55	4	4
383	4	71	4	4
384	4	65	4	4
385	4	74	4	4
300	2	10	4	5
301	2	29	4	5
302	2	28	4	5
303	2	5	4	5
304	2	48	4	5
305	2	32	4	5
306	2	35	4	5
307	2	37	4	5
308	2	6	4	5
309	2	36	4	5
310	2	2	4	5
311	2	35	4	5
312	2	46	4	5
313	2	23	4	5
314	2	53	4	5
315	2	42	4	5
316	2	41	4	5
317	2	35	4	5
318	2	26	4	5
319	2	28	4	5
320	2	28	4	5
321	2	44	4	5
322	2	4	4	5
323	1	99	4	5
324	1	60	4	5
325	1	69	4	5
326	1	90	4	5
327	1	111	4	5
328	1	121	4	5
329	1	109	4	5
330	1	125	4	5
331	1	106	4	5
332	1	51	4	5
333	1	77	4	5
334	1	40	4	5
335	1	81	4	5
336	1	83	4	5
337	1	78	4	5
338	1	99	4	5
339	1	92	4	5
340	3	53	4	5
341	3	78	4	5
342	3	41	4	5
343	3	36	4	5
344	3	39	4	5
345	3	33	4	5
346	3	41	4	5
347	3	57	4	5
348	3	32	4	5
349	3	88	4	5
350	3	73	4	5
351	3	48	4	5
352	3	73	4	5
353	3	38	4	5
354	3	43	4	5
355	3	44	4	5
356	3	81	4	5
357	3	61	4	5
358	3	63	4	5
359	3	61	4	5
360	3	81	4	5
361	3	42	4	5
362	3	39	4	5
363	4	101	4	5
364	4	40	4	5
365	4	79	4	5
366	4	95	4	5
367	4	78	4	5
368	4	126	4	5
369	4	71	4	5
370	4	108	4	5
371	4	107	4	5
372	4	115	4	5
373	4	47	4	5
374	4	121	4	5
375	4	82	4	5
376	4	88	4	5
377	4	100	4	5
378	4	89	4	5
379	4	77	4	5
380	4	52	4	5
381	4	74	4	5
382	4	95	4	5
383	4	136	4	5
384	4	111	4	5
385	4	55	4	5
400	1	115	5	1
401	1	94	5	1
402	1	55	5	1
403	1	90	5	1
404	1	74	5	1
405	1	66	5	1
406	1	65	5	1
407	1	60	5	1
408	1	58	5	1
409	1	38	5	1
410	1	87	5	1
411	1	70	5	1
412	1	75	5	1
413	1	53	5	1
414	1	59	5	1
415	1	64	5	1
416	1	104	5	1
417	1	112	5	1
418	1	94	5	1
419	1	102	5	1
420	1	51	5	1
421	1	93	5	1
422	1	80	5	1
423	1	106	5	1
424	1	68	5	1
425	1	88	5	1
426	1	77	5	1
427	3	47	5	1
428	3	16	5	1
429	3	33	5	1
430	3	28	5	1
431	3	26	5	1
432	3	24	5	1
433	3	11	5	1
434	3	48	5	1
435	3	20	5	1
436	3	30	5	1
437	3	51	5	1
438	3	30	5	1
439	3	10	5	1
440	3	45	5	1
441	3	52	5	1
442	3	26	5	1
443	3	13	5	1
444	3	47	5	1
445	3	24	5	1
446	3	31	5	1
447	3	20	5	1
448	2	95	5	1
449	2	108	5	1
450	2	81	5	1
451	2	86	5	1
452	2	65	5	1
453	2	75	5	1
454	2	72	5	1
455	2	91	5	1
456	2	112	5	1
457	2	93	5	1
458	2	56	5	1
459	2	74	5	1
460	2	88	5	1
461	2	92	5	1
462	2	86	5	1
463	2	115	5	1
464	2	80	5	1
465	2	32	5	1
466	2	85	5	1
467	2	78	5	1
468	2	67	5	1
469	2	68	5	1
470	2	61	5	1
471	4	49	5	1
472	4	41	5	1
473	4	12	5	1
474	4	39	5	1
475	4	14	5	1
476	4	63	5	1
477	4	7	5	1
478	4	37	5	1
479	4	13	5	1
480	4	8	5	1
481	4	39	5	1
482	4	19	5	1
483	4	25	5	1
484	4	35	5	1
485	4	12	5	1
486	4	6	5	1
487	4	23	5	1
488	4	14	5	1
489	4	24	5	1
490	4	26	5	1
400	1	78	5	2
401	1	66	5	2
402	1	69	5	2
403	1	85	5	2
404	1	67	5	2
405	1	66	5	2
406	1	74	5	2
407	1	94	5	2
408	1	98	5	2
409	1	89	5	2
410	1	94	5	2
411	1	97	5	2
412	1	56	5	2
413	1	22	5	2
414	1	91	5	2
415	1	51	5	2
416	1	101	5	2
417	1	107	5	2
418	1	60	5	2
419	1	93	5	2
420	1	71	5	2
421	1	80	5	2
422	1	90	5	2
423	1	36	5	2
424	1	71	5	2
425	1	115	5	2
426	1	80	5	2
427	3	5	5	2
428	3	47	5	2
429	3	53	5	2
430	3	2	5	2
431	3	21	5	2
432	3	24	5	2
433	3	9	5	2
434	3	62	5	2
435	3	33	5	2
436	3	29	5	2
437	3	65	5	2
438	3	23	5	2
439	3	7	5	2
440	3	26	5	2
441	3	52	5	2
442	3	17	5	2
443	3	41	5	2
444	3	40	5	2
445	3	3	5	2
446	3	60	5	2
447	3	43	5	2
448	2	83	5	2
449	2	77	5	2
450	2	51	5	2
451	2	86	5	2
452	2	97	5	2
453	2	57	5	2
454	2	114	5	2
455	2	76	5	2
456	2	78	5	2
457	2	67	5	2
458	2	59	5	2
459	2	58	5	2
460	2	67	5	2
461	2	51	5	2
462	2	97	5	2
463	2	69	5	2
464	2	56	5	2
465	2	80	5	2
466	2	81	5	2
467	2	72	5	2
468	2	77	5	2
469	2	98	5	2
470	2	58	5	2
471	4	34	5	2
472	4	48	5	2
473	4	28	5	2
474	4	23	5	2
475	4	15	5	2
476	4	71	5	2
477	4	31	5	2
478	4	59	5	2
479	4	49	5	2
480	4	26	5	2
481	4	16	5	2
482	4	31	5	2
483	4	29	5	2
484	4	39	5	2
485	4	27	5	2
486	4	2	5	2
487	4	46	5	2
488	4	10	5	2
489	4	12	5	2
490	4	24	5	2
400	1	77	5	3
401	1	52	5	3
402	1	57	5	3
403	1	97	5	3
404	1	52	5	3
405	1	86	5	3
406	1	72	5	3
407	1	93	5	3
408	1	55	5	3
409	1	83	5	3
410	1	77	5	3
411	1	79	5	3
412	1	80	5	3
413	1	64	5	3
414	1	63	5	3
415	1	47	5	3
416	1	106	5	3
417	1	113	5	3
418	1	67	5	3
419	1	118	5	3
420	1	70	5	3
421	1	89	5	3
422	1	68	5	3
423	1	13	5	3
424	1	61	5	3
425	1	104	5	3
426	1	37	5	3
427	3	26	5	3
428	3	41	5	3
429	3	52	5	3
430	3	29	5	3
431	3	39	5	3
432	3	65	5	3
433	3	48	5	3
434	3	80	5	3
435	3	54	5	3
436	3	28	5	3
437	3	54	5	3
438	3	30	5	3
439	3	54	5	3
440	3	46	5	3
441	3	59	5	3
442	3	45	5	3
443	3	53	5	3
444	3	37	5	3
445	3	44	5	3
446	3	46	5	3
447	3	39	5	3
448	2	55	5	3
449	2	70	5	3
450	2	92	5	3
451	2	66	5	3
452	2	62	5	3
453	2	39	5	3
454	2	111	5	3
455	2	81	5	3
456	2	92	5	3
457	2	66	5	3
458	2	53	5	3
459	2	62	5	3
460	2	71	5	3
461	2	90	5	3
462	2	101	5	3
463	2	63	5	3
464	2	45	5	3
465	2	50	5	3
466	2	85	5	3
467	2	73	5	3
468	2	72	5	3
469	2	66	5	3
470	2	57	5	3
471	4	29	5	3
472	4	71	5	3
473	4	27	5	3
474	4	45	5	3
475	4	50	5	3
476	4	45	5	3
477	4	37	5	3
478	4	56	5	3
479	4	31	5	3
480	4	34	5	3
481	4	46	5	3
482	4	44	5	3
483	4	77	5	3
484	4	58	5	3
485	4	47	5	3
486	4	21	5	3
487	4	55	5	3
488	4	33	5	3
489	4	57	5	3
490	4	53	5	3
400	1	86	5	4
401	1	91	5	4
402	1	83	5	4
403	1	72	5	4
404	1	91	5	4
405	1	57	5	4
406	1	51	5	4
407	1	88	5	4
408	1	38	5	4
409	1	69	5	4
410	1	90	5	4
411	1	86	5	4
412	1	46	5	4
413	1	63	5	4
414	1	58	5	4
415	1	53	5	4
416	1	57	5	4
417	1	118	5	4
418	1	88	5	4
419	1	76	5	4
420	1	61	5	4
421	1	108	5	4
422	1	92	5	4
423	1	91	5	4
424	1	76	5	4
425	1	59	5	4
426	1	108	5	4
427	3	24	5	4
428	3	32	5	4
429	3	49	5	4
430	3	32	5	4
431	3	36	5	4
432	3	46	5	4
433	3	33	5	4
434	3	60	5	4
435	3	35	5	4
436	3	36	5	4
437	3	54	5	4
438	3	40	5	4
439	3	57	5	4
440	3	40	5	4
441	3	49	5	4
442	3	30	5	4
443	3	46	5	4
444	3	40	5	4
445	3	49	5	4
446	3	53	5	4
447	3	65	5	4
448	2	78	5	4
449	2	97	5	4
450	2	80	5	4
451	2	74	5	4
452	2	56	5	4
453	2	21	5	4
454	2	110	5	4
455	2	70	5	4
456	2	101	5	4
457	2	58	5	4
458	2	44	5	4
459	2	42	5	4
460	2	81	5	4
461	2	70	5	4
462	2	111	5	4
463	2	59	5	4
464	2	61	5	4
465	2	82	5	4
466	2	61	5	4
467	2	89	5	4
468	2	26	5	4
469	2	96	5	4
470	2	81	5	4
471	4	36	5	4
472	4	62	5	4
473	4	26	5	4
474	4	38	5	4
475	4	21	5	4
476	4	36	5	4
477	4	31	5	4
478	4	43	5	4
479	4	17	5	4
480	4	26	5	4
481	4	38	5	4
482	4	47	5	4
483	4	31	5	4
484	4	49	5	4
485	4	76	5	4
486	4	24	5	4
487	4	65	5	4
488	4	20	5	4
489	4	57	5	4
490	4	43	5	4
400	1	82	5	5
401	1	77	5	5
402	1	41	5	5
403	1	88	5	5
404	1	91	5	5
405	1	62	5	5
406	1	82	5	5
407	1	84	5	5
408	1	90	5	5
409	1	83	5	5
410	1	71	5	5
411	1	24	5	5
412	1	78	5	5
413	1	87	5	5
414	1	99	5	5
415	1	53	5	5
416	1	80	5	5
417	1	81	5	5
418	1	90	5	5
419	1	82	5	5
420	1	72	5	5
421	1	55	5	5
422	1	56	5	5
423	1	84	5	5
424	1	60	5	5
425	1	121	5	5
426	1	96	5	5
427	3	31	5	5
428	3	38	5	5
429	3	43	5	5
430	3	47	5	5
431	3	35	5	5
432	3	52	5	5
433	3	31	5	5
434	3	73	5	5
435	3	36	5	5
436	3	35	5	5
437	3	38	5	5
438	3	38	5	5
439	3	44	5	5
440	3	44	5	5
441	3	58	5	5
442	3	37	5	5
443	3	49	5	5
444	3	30	5	5
445	3	66	5	5
446	3	48	5	5
447	3	75	5	5
448	2	29	5	5
449	2	40	5	5
450	2	59	5	5
451	2	40	5	5
452	2	33	5	5
453	2	16	5	5
454	2	19	5	5
455	2	14	5	5
456	2	44	5	5
457	2	34	5	5
458	2	13	5	5
459	2	26	5	5
460	2	30	5	5
461	2	65	5	5
462	2	51	5	5
463	2	28	5	5
464	2	16	5	5
465	2	59	5	5
466	2	44	5	5
467	2	52	5	5
468	2	5	5	5
469	2	32	5	5
470	2	1	5	5
471	4	88	5	5
472	4	71	5	5
473	4	60	5	5
474	4	50	5	5
475	4	51	5	5
476	4	70	5	5
477	4	72	5	5
478	4	90	5	5
479	4	89	5	5
480	4	88	5	5
481	4	82	5	5
482	4	92	5	5
483	4	61	5	5
484	4	78	5	5
485	4	75	5	5
486	4	62	5	5
487	4	97	5	5
488	4	68	5	5
489	4	84	5	5
490	4	75	5	5
