# Supplementary material for: Honeybees show adaptive reactions to ethanol exposure
Source: Sci Rep. 2018 Jun 7;8:8707. doi: 10.1038/s41598-018-27117-6 (PMC5992188; doi:10.1038/s41598-018-27117-6)
Supplement: Supplementary file 2 — Dataset 2 with the results of the second experiment [file 41598_2018_27117_MOESM2_ESM.xlsx]

## Sheet: surowe
no	family	group	day	perf	type
1	2	1	4	77	1
2	2	1	4	80	1
3	2	1	4	51	1
4	2	1	4	74	1
5	2	1	4	37	1
6	2	1	4	39	1
7	2	1	4	82	1
8	2	1	4	36	1
9	2	1	4	92	1
10	2	1	4	23	1
11	2	1	4	87	1
12	2	1	4	39	1
13	2	1	4	92	1
14	2	1	4	75	1
15	2	1	4	80	1
16	2	1	4	41	1
17	2	1	4	102	1
18	2	1	4	44	1
19	2	1	4	116	1
20	2	1	4	91	1
21	2	1	4	107	1
22	2	1	4	35	1
23	2	1	4	65	1
24	2	1	4	22	1
25	2	1	4	54	1
26	2	1	4	61	1
27	2	1	4	61	1
28	2	1	4	82	1
29	2	1	4	84	1
30	2	1	4	98	1
31	2	1	4	48	1
32	2	1	4	75	1
33	2	1	4	89	1
34	2	1	4	67	1
35	2	1	4	33	1
36	2	1	4	38	1
1	2	1	5	88	1
2	2	1	5	82	1
3	2	1	5	59	1
4	2	1	5	61	1
5	2	1	5	37	1
6	2	1	5	56	1
7	2	1	5	67	1
8	2	1	5	42	1
9	2	1	5	66	1
10	2	1	5	58	1
11	2	1	5	83	1
12	2	1	5	38	1
13	2	1	5	67	1
14	2	1	5	91	1
15	2	1	5	79	1
16	2	1	5	50	1
17	2	1	5	36	1
18	2	1	5	68	1
19	2	1	5	51	1
20	2	1	5	103	1
21	2	1	5	110	1
22	2	1	5	38	1
23	2	1	5	71	1
24	2	1	5	72	1
25	2	1	5	54	1
26	2	1	5	49	1
27	2	1	5	97	1
28	2	1	5	81	1
29	2	1	5	55	1
30	2	1	5	113	1
31	2	1	5	46	1
32	2	1	5	76	1
33	2	1	5	65	1
34	2	1	5	58	1
35	2	1	5	70	1
36	2	1	5	61	1
1	2	1	6	94	1
2	2	1	6	59	1
3	2	1	6	40	1
4	2	1	6	32	1
5	2	1	6	33	1
6	2	1	6	52	1
7	2	1	6	83	1
8	2	1	6	31	1
9	2	1	6	83	1
10	2	1	6	50	1
11	2	1	6	88	1
12	2	1	6	73	1
13	2	1	6	76	1
14	2	1	6	69	1
15	2	1	6	72	1
16	2	1	6	45	1
17	2	1	6	93	1
18	2	1	6	88	1
19	2	1	6	62	1
20	2	1	6	70	1
21	2	1	6	114	1
22	2	1	6	21	1
23	2	1	6	56	1
24	2	1	6	82	1
25	2	1	6	61	1
26	2	1	6	95	1
27	2	1	6	52	1
28	2	1	6	33	1
29	2	1	6	76	1
30	2	1	6	85	1
31	2	1	6	51	1
32	2	1	6	55	1
33	2	1	6	79	1
34	2	1	6	61	1
35	2	1	6	73	1
36	2	1	6	73	1
1	2	1	7	81	1
2	2	1	7	52	1
3	2	1	7	50	1
4	2	1	7	90	1
5	2	1	7	71	1
6	2	1	7	86	1
7	2	1	7	53	1
8	2	1	7	69	1
9	2	1	7	73	1
10	2	1	7	54	1
11	2	1	7	65	1
12	2	1	7	61	1
13	2	1	7	70	1
14	2	1	7	76	1
15	2	1	7	73	1
16	2	1	7	65	1
17	2	1	7	62	1
18	2	1	7	75	1
19	2	1	7	22	1
20	2	1	7	64	1
21	2	1	7	65	1
22	2	1	7	63	1
23	2	1	7	55	1
24	2	1	7	62	1
25	2	1	7	58	1
26	2	1	7	66	1
27	2	1	7	75	1
28	2	1	7	80	1
29	2	1	7	53	1
30	2	1	7	116	1
31	2	1	7	63	1
32	2	1	7	60	1
33	2	1	7	67	1
34	2	1	7	52	1
35	2	1	7	75	1
36	2	1	7	62	1
37	2	2	4	84	1
38	2	2	4	67	1
39	2	2	4	82	1
40	2	2	4	43	1
41	2	2	4	85	1
42	2	2	4	68	1
43	2	2	4	94	1
44	2	2	4	69	1
45	2	2	4	64	1
46	2	2	4	51	1
47	2	2	4	39	1
48	2	2	4	78	1
49	2	2	4	41	1
50	2	2	4	71	1
51	2	2	4	62	1
52	2	2	4	86	1
53	2	2	4	60	1
54	2	2	4	63	1
55	2	2	4	88	1
56	2	2	4	89	1
57	2	2	4	52	1
58	2	2	4	43	1
59	2	2	4	76	1
60	2	2	4	85	1
61	2	2	4	67	1
62	2	2	4	89	1
63	2	2	4	61	1
64	2	2	4	65	1
65	2	2	4	70	1
66	2	2	4	67	1
67	2	2	4	53	1
68	2	2	4	113	1
69	2	2	4	33	1
70	2	2	4	50	1
71	2	2	4	70	1
37	2	2	5	74	1
38	2	2	5	45	1
39	2	2	5	91	1
40	2	2	5	61	1
41	2	2	5	82	1
42	2	2	5	30	1
43	2	2	5	65	1
44	2	2	5	54	1
45	2	2	5	49	1
46	2	2	5	37	1
47	2	2	5	33	1
48	2	2	5	123	1
49	2	2	5	53	1
50	2	2	5	69	1
51	2	2	5	77	1
52	2	2	5	81	1
53	2	2	5	31	1
54	2	2	5	98	1
55	2	2	5	30	1
56	2	2	5	98	1
57	2	2	5	55	1
58	2	2	5	68	1
59	2	2	5	30	1
60	2	2	5	71	1
61	2	2	5	57	1
62	2	2	5	96	1
63	2	2	5	44	1
64	2	2	5	96	1
65	2	2	5	46	1
66	2	2	5	114	1
67	2	2	5	60	1
68	2	2	5	47	1
69	2	2	5	59	1
70	2	2	5	39	1
71	2	2	5	81	1
37	2	2	6	78	1
38	2	2	6	83	1
39	2	2	6	53	1
40	2	2	6	71	1
41	2	2	6	67	1
42	2	2	6	80	1
43	2	2	6	78	1
44	2	2	6	64	1
45	2	2	6	74	1
46	2	2	6	40	1
47	2	2	6	77	1
48	2	2	6	89	1
49	2	2	6	58	1
50	2	2	6	73	1
51	2	2	6	89	1
52	2	2	6	50	1
53	2	2	6	77	1
54	2	2	6	69	1
55	2	2	6	66	1
56	2	2	6	108	1
57	2	2	6	48	1
58	2	2	6	59	1
59	2	2	6	51	1
60	2	2	6	37	1
61	2	2	6	72	1
62	2	2	6	88	1
63	2	2	6	78	1
64	2	2	6	36	1
65	2	2	6	58	1
66	2	2	6	72	1
67	2	2	6	67	1
68	2	2	6	73	1
69	2	2	6	73	1
70	2	2	6	70	1
71	2	2	6	47	1
37	2	2	7	58	1
38	2	2	7	82	1
39	2	2	7	44	1
40	2	2	7	65	1
41	2	2	7	73	1
42	2	2	7	63	1
43	2	2	7	80	1
44	2	2	7	73	1
45	2	2	7	69	1
46	2	2	7	33	1
47	2	2	7	41	1
48	2	2	7	118	1
49	2	2	7	64	1
50	2	2	7	63	1
51	2	2	7	97	1
52	2	2	7	65	1
53	2	2	7	65	1
54	2	2	7	62	1
55	2	2	7	75	1
56	2	2	7	61	1
57	2	2	7	69	1
58	2	2	7	81	1
59	2	2	7	73	1
60	2	2	7	65	1
61	2	2	7	56	1
62	2	2	7	50	1
63	2	2	7	93	1
64	2	2	7	73	1
65	2	2	7	64	1
66	2	2	7	73	1
67	2	2	7	125	1
68	2	2	7	68	1
69	2	2	7	76	1
70	2	2	7	43	1
71	2	2	7	75	1
72	2	3	4	49	1
73	2	3	4	13	1
74	2	3	4	57	1
75	2	3	4	26	1
76	2	3	4	48	1
77	2	3	4	30	1
78	2	3	4	70	1
79	2	3	4	46	1
80	2	3	4	12	1
81	2	3	4	48	1
82	2	3	4	51	1
83	2	3	4	36	1
84	2	3	4	33	1
85	2	3	4	26	1
86	2	3	4	41	1
87	2	3	4	32	1
88	2	3	4	43	1
89	2	3	4	60	1
90	2	3	4	73	1
91	2	3	4	36	1
92	2	3	4	19	1
93	2	3	4	59	1
94	2	3	4	45	1
95	2	3	4	27	1
96	2	3	4	5	1
97	2	3	4	42	1
98	2	3	4	62	1
99	2	3	4	51	1
100	2	3	4	64	1
101	2	3	4	19	1
102	2	3	4	39	1
103	2	3	4	53	1
104	2	3	4	35	1
105	2	3	4	8	1
106	2	3	4	25	1
107	2	3	4	46	1
108	2	3	4	58	1
109	2	3	4	43	1
110	2	3	4	47	1
111	2	3	4	32	1
112	2	3	4	48	1
113	2	3	4	39	1
72	2	3	5	56	1
73	2	3	5	26	1
74	2	3	5	43	1
75	2	3	5	24	1
76	2	3	5	33	1
77	2	3	5	29	1
78	2	3	5	59	1
79	2	3	5	36	1
80	2	3	5	32	1
81	2	3	5	29	1
82	2	3	5	45	1
83	2	3	5	15	1
84	2	3	5	7	1
85	2	3	5	20	1
86	2	3	5	50	1
87	2	3	5	43	1
88	2	3	5	38	1
89	2	3	5	33	1
90	2	3	5	73	1
91	2	3	5	5	1
92	2	3	5	50	1
93	2	3	5	64	1
94	2	3	5	39	1
95	2	3	5	63	1
96	2	3	5	24	1
97	2	3	5	26	1
98	2	3	5	58	1
99	2	3	5	59	1
100	2	3	5	33	1
101	2	3	5	64	1
102	2	3	5	32	1
103	2	3	5	44	1
104	2	3	5	51	1
105	2	3	5	34	1
106	2	3	5	48	1
107	2	3	5	24	1
108	2	3	5	41	1
109	2	3	5	59	1
110	2	3	5	7	1
111	2	3	5	57	1
112	2	3	5	37	1
113	2	3	5	38	1
72	2	3	6	45	1
73	2	3	6	43	1
74	2	3	6	39	1
75	2	3	6	5	1
76	2	3	6	37	1
77	2	3	6	69	1
78	2	3	6	75	1
79	2	3	6	26	1
80	2	3	6	47	1
81	2	3	6	39	1
82	2	3	6	51	1
83	2	3	6	65	1
84	2	3	6	8	1
85	2	3	6	16	1
86	2	3	6	51	1
87	2	3	6	36	1
88	2	3	6	21	1
89	2	3	6	33	1
90	2	3	6	36	1
91	2	3	6	32	1
92	2	3	6	52	1
93	2	3	6	34	1
94	2	3	6	52	1
95	2	3	6	26	1
96	2	3	6	57	1
97	2	3	6	40	1
98	2	3	6	66	1
99	2	3	6	52	1
100	2	3	6	67	1
101	2	3	6	44	1
102	2	3	6	81	1
103	2	3	6	29	1
104	2	3	6	50	1
105	2	3	6	43	1
106	2	3	6	52	1
107	2	3	6	32	1
108	2	3	6	69	1
109	2	3	6	80	1
110	2	3	6	10	1
111	2	3	6	69	1
112	2	3	6	44	1
113	2	3	6	45	1
72	2	3	7	51	1
73	2	3	7	40	1
74	2	3	7	55	1
75	2	3	7	27	1
76	2	3	7	33	1
77	2	3	7	62	1
78	2	3	7	75	1
79	2	3	7	37	1
80	2	3	7	21	1
81	2	3	7	18	1
82	2	3	7	55	1
83	2	3	7	55	1
84	2	3	7	25	1
85	2	3	7	22	1
86	2	3	7	69	1
87	2	3	7	53	1
88	2	3	7	89	1
89	2	3	7	37	1
90	2	3	7	36	1
91	2	3	7	30	1
92	2	3	7	42	1
93	2	3	7	31	1
94	2	3	7	18	1
95	2	3	7	29	1
96	2	3	7	17	1
97	2	3	7	26	1
98	2	3	7	104	1
99	2	3	7	67	1
100	2	3	7	40	1
101	2	3	7	52	1
102	2	3	7	38	1
103	2	3	7	70	1
104	2	3	7	41	1
105	2	3	7	23	1
106	2	3	7	46	1
107	2	3	7	36	1
108	2	3	7	60	1
109	2	3	7	69	1
110	2	3	7	4	1
111	2	3	7	41	1
112	2	3	7	24	1
113	2	3	7	53	1
114	2	4	4	42	1
115	2	4	4	20	1
116	2	4	4	18	1
117	2	4	4	37	1
118	2	4	4	23	1
119	2	4	4	71	1
120	2	4	4	11	1
121	2	4	4	22	1
122	2	4	4	40	1
123	2	4	4	17	1
124	2	4	4	37	1
125	2	4	4	66	1
126	2	4	4	27	1
127	2	4	4	21	1
128	2	4	4	5	1
129	2	4	4	38	1
130	2	4	4	19	1
131	2	4	4	41	1
132	2	4	4	43	1
133	2	4	4	14	1
134	2	4	4	31	1
135	2	4	4	34	1
136	2	4	4	18	1
137	2	4	4	43	1
138	2	4	4	30	1
139	2	4	4	27	1
140	2	4	4	44	1
141	2	4	4	37	1
142	2	4	4	47	1
143	2	4	4	42	1
144	2	4	4	89	1
145	2	4	4	22	1
146	2	4	4	12	1
147	2	4	4	20	1
148	2	4	4	28	1
149	2	4	4	16	1
150	2	4	4	74	1
151	2	4	4	16	1
152	2	4	4	78	1
153	2	4	4	53	1
154	2	4	4	29	1
155	2	4	4	18	1
156	2	4	4	105	1
157	2	4	4	44	1
114	2	4	5	84	1
115	2	4	5	51	1
116	2	4	5	99	1
117	2	4	5	94	1
118	2	4	5	90	1
119	2	4	5	25	1
120	2	4	5	75	1
121	2	4	5	77	1
122	2	4	5	98	1
123	2	4	5	10	1
124	2	4	5	43	1
125	2	4	5	109	1
126	2	4	5	72	1
127	2	4	5	54	1
128	2	4	5	87	1
129	2	4	5	130	1
130	2	4	5	45	1
131	2	4	5	64	1
132	2	4	5	154	1
133	2	4	5	115	1
134	2	4	5	87	1
135	2	4	5	89	1
136	2	4	5	111	1
137	2	4	5	109	1
138	2	4	5	101	1
139	2	4	5	122	1
140	2	4	5	110	1
141	2	4	5	82	1
142	2	4	5	63	1
143	2	4	5	105	1
144	2	4	5	147	1
145	2	4	5	72	1
146	2	4	5	58	1
147	2	4	5	107	1
148	2	4	5	91	1
149	2	4	5	79	1
150	2	4	5	105	1
151	2	4	5	76	1
152	2	4	5	51	1
153	2	4	5	40	1
154	2	4	5	74	1
155	2	4	5	76	1
156	2	4	5	103	1
157	2	4	5	104	1
114	2	4	6	112	1
115	2	4	6	64	1
116	2	4	6	55	1
117	2	4	6	87	1
118	2	4	6	50	1
119	2	4	6	41	1
120	2	4	6	42	1
121	2	4	6	89	1
122	2	4	6	91	1
123	2	4	6	55	1
124	2	4	6	44	1
125	2	4	6	67	1
126	2	4	6	61	1
127	2	4	6	73	1
128	2	4	6	25	1
129	2	4	6	107	1
130	2	4	6	92	1
131	2	4	6	69	1
132	2	4	6	128	1
133	2	4	6	119	1
134	2	4	6	80	1
135	2	4	6	77	1
136	2	4	6	100	1
137	2	4	6	26	1
138	2	4	6	94	1
139	2	4	6	84	1
140	2	4	6	96	1
141	2	4	6	73	1
142	2	4	6	72	1
143	2	4	6	96	1
144	2	4	6	103	1
145	2	4	6	80	1
146	2	4	6	83	1
147	2	4	6	54	1
148	2	4	6	34	1
149	2	4	6	77	1
150	2	4	6	118	1
151	2	4	6	77	1
152	2	4	6	107	1
153	2	4	6	36	1
154	2	4	6	76	1
155	2	4	6	83	1
156	2	4	6	116	1
157	2	4	6	90	1
114	2	4	7	95	1
115	2	4	7	128	1
116	2	4	7	56	1
117	2	4	7	53	1
118	2	4	7	60	1
119	2	4	7	33	1
120	2	4	7	37	1
121	2	4	7	49	1
122	2	4	7	85	1
123	2	4	7	47	1
124	2	4	7	34	1
125	2	4	7	70	1
126	2	4	7	48	1
127	2	4	7	63	1
128	2	4	7	35	1
129	2	4	7	56	1
130	2	4	7	68	1
131	2	4	7	85	1
132	2	4	7	108	1
133	2	4	7	50	1
134	2	4	7	93	1
135	2	4	7	59	1
136	2	4	7	75	1
137	2	4	7	72	1
138	2	4	7	61	1
139	2	4	7	91	1
140	2	4	7	91	1
141	2	4	7	84	1
142	2	4	7	32	1
143	2	4	7	42	1
144	2	4	7	128	1
145	2	4	7	51	1
146	2	4	7	62	1
147	2	4	7	88	1
148	2	4	7	49	1
149	2	4	7	71	1
150	2	4	7	119	1
151	2	4	7	49	1
152	2	4	7	62	1
153	2	4	7	74	1
154	2	4	7	74	1
155	2	4	7	97	1
156	2	4	7	113	1
157	2	4	7	101	1
158	2	5	4	56	1
159	2	5	4	27	1
160	2	5	4	35	1
161	2	5	4	6	1
162	2	5	4	28	1
163	2	5	4	38	1
164	2	5	4	17	1
165	2	5	4	18	1
166	2	5	4	50	1
167	2	5	4	43	1
168	2	5	4	52	1
169	2	5	4	14	1
170	2	5	4	26	1
171	2	5	4	22	1
172	2	5	4	26	1
173	2	5	4	36	1
174	2	5	4	5	1
175	2	5	4	18	1
176	2	5	4	39	1
177	2	5	4	3	1
178	2	5	4	36	1
179	2	5	4	18	1
180	2	5	4	29	1
181	2	5	4	39	1
182	2	5	4	68	1
183	2	5	4	75	1
184	2	5	4	22	1
185	2	5	4	38	1
186	2	5	4	57	1
187	2	5	4	42	1
188	2	5	4	36	1
189	2	5	4	41	1
190	2	5	4	38	1
191	2	5	4	78	1
158	2	5	5	85	1
159	2	5	5	78	1
160	2	5	5	69	1
161	2	5	5	66	1
162	2	5	5	117	1
163	2	5	5	48	1
164	2	5	5	20	1
165	2	5	5	99	1
166	2	5	5	72	1
167	2	5	5	101	1
168	2	5	5	65	1
169	2	5	5	53	1
170	2	5	5	98	1
171	2	5	5	116	1
172	2	5	5	63	1
173	2	5	5	48	1
174	2	5	5	68	1
175	2	5	5	52	1
176	2	5	5	63	1
177	2	5	5	72	1
178	2	5	5	56	1
179	2	5	5	32	1
180	2	5	5	93	1
181	2	5	5	67	1
182	2	5	5	81	1
183	2	5	5	98	1
184	2	5	5	97	1
185	2	5	5	35	1
186	2	5	5	50	1
187	2	5	5	21	1
188	2	5	5	72	1
189	2	5	5	115	1
190	2	5	5	56	1
191	2	5	5	52	1
158	2	5	6	87	1
159	2	5	6	51	1
160	2	5	6	94	1
161	2	5	6	32	1
162	2	5	6	106	1
163	2	5	6	80	1
164	2	5	6	53	1
165	2	5	6	101	1
166	2	5	6	29	1
167	2	5	6	90	1
168	2	5	6	83	1
169	2	5	6	55	1
170	2	5	6	96	1
171	2	5	6	109	1
172	2	5	6	74	1
173	2	5	6	41	1
174	2	5	6	73	1
175	2	5	6	36	1
176	2	5	6	47	1
177	2	5	6	73	1
178	2	5	6	29	1
179	2	5	6	74	1
180	2	5	6	73	1
181	2	5	6	67	1
182	2	5	6	116	1
183	2	5	6	98	1
184	2	5	6	86	1
185	2	5	6	82	1
186	2	5	6	73	1
187	2	5	6	90	1
188	2	5	6	59	1
189	2	5	6	74	1
190	2	5	6	50	1
191	2	5	6	91	1
158	2	5	7	100	1
159	2	5	7	77	1
160	2	5	7	95	1
161	2	5	7	39	1
162	2	5	7	61	1
163	2	5	7	75	1
164	2	5	7	46	1
165	2	5	7	79	1
166	2	5	7	44	1
167	2	5	7	87	1
168	2	5	7	39	1
169	2	5	7	74	1
170	2	5	7	47	1
171	2	5	7	84	1
172	2	5	7	87	1
173	2	5	7	31	1
174	2	5	7	80	1
175	2	5	7	71	1
176	2	5	7	37	1
177	2	5	7	77	1
178	2	5	7	61	1
179	2	5	7	95	1
180	2	5	7	77	1
181	2	5	7	29	1
182	2	5	7	78	1
183	2	5	7	96	1
184	2	5	7	93	1
185	2	5	7	56	1
186	2	5	7	83	1
187	2	5	7	79	1
188	2	5	7	71	1
189	2	5	7	61	1
190	2	5	7	76	1
191	2	5	7	92	1
200	3	1	4	68	2
201	3	1	4	81	2
202	3	1	4	70	2
203	3	1	4	81	2
204	3	1	4	59	2
205	3	1	4	69	2
206	3	1	4	65	2
207	3	1	4	62	2
208	3	1	4	77	2
209	3	1	4	79	2
210	3	1	4	75	2
211	3	1	4	75	2
212	3	1	4	96	2
213	3	1	4	78	2
214	3	1	4	55	2
215	3	1	4	75	2
216	3	1	4	46	2
217	3	1	4	99	2
218	3	1	4	58	2
219	3	1	4	78	2
220	3	1	4	79	2
221	3	1	4	62	2
222	3	1	4	56	2
223	3	1	4	90	2
224	3	1	4	75	2
225	3	1	4	54	2
226	3	1	4	74	2
227	3	1	4	69	2
228	3	1	4	93	2
229	3	1	4	89	2
230	3	1	4	43	2
231	3	1	4	63	2
232	3	1	4	68	2
233	3	1	4	78	2
234	3	1	4	69	2
235	3	1	4	76	2
236	3	1	4	39	2
237	3	1	4	92	2
200	3	1	5	68	2
201	3	1	5	94	2
202	3	1	5	53	2
203	3	1	5	60	2
204	3	1	5	99	2
205	3	1	5	55	2
206	3	1	5	66	2
207	3	1	5	83	2
208	3	1	5	51	2
209	3	1	5	96	2
210	3	1	5	45	2
211	3	1	5	59	2
212	3	1	5	78	2
213	3	1	5	93	2
214	3	1	5	80	2
215	3	1	5	94	2
216	3	1	5	63	2
217	3	1	5	79	2
218	3	1	5	42	2
219	3	1	5	82	2
220	3	1	5	95	2
221	3	1	5	117	2
222	3	1	5	76	2
223	3	1	5	83	2
224	3	1	5	72	2
225	3	1	5	38	2
226	3	1	5	51	2
227	3	1	5	56	2
228	3	1	5	126	2
229	3	1	5	53	2
230	3	1	5	61	2
231	3	1	5	69	2
232	3	1	5	34	2
233	3	1	5	54	2
234	3	1	5	76	2
235	3	1	5	61	2
236	3	1	5	54	2
237	3	1	5	68	2
200	3	1	6	80	2
201	3	1	6	69	2
202	3	1	6	96	2
203	3	1	6	65	2
204	3	1	6	61	2
205	3	1	6	56	2
206	3	1	6	39	2
207	3	1	6	74	2
208	3	1	6	56	2
209	3	1	6	90	2
210	3	1	6	51	2
211	3	1	6	79	2
212	3	1	6	81	2
213	3	1	6	102	2
214	3	1	6	74	2
215	3	1	6	89	2
216	3	1	6	57	2
217	3	1	6	45	2
218	3	1	6	53	2
219	3	1	6	55	2
220	3	1	6	67	2
221	3	1	6	71	2
222	3	1	6	37	2
223	3	1	6	93	2
224	3	1	6	35	2
225	3	1	6	48	2
226	3	1	6	67	2
227	3	1	6	94	2
228	3	1	6	99	2
229	3	1	6	92	2
230	3	1	6	74	2
231	3	1	6	55	2
232	3	1	6	67	2
233	3	1	6	67	2
234	3	1	6	72	2
235	3	1	6	95	2
236	3	1	6	45	2
237	3	1	6	39	2
200	3	1	7	71	2
201	3	1	7	51	2
202	3	1	7	73	2
203	3	1	7	55	2
204	3	1	7	92	2
205	3	1	7	53	2
206	3	1	7	44	2
207	3	1	7	100	2
208	3	1	7	38	2
209	3	1	7	74	2
210	3	1	7	62	2
211	3	1	7	52	2
212	3	1	7	91	2
213	3	1	7	100	2
214	3	1	7	72	2
215	3	1	7	91	2
216	3	1	7	64	2
217	3	1	7	58	2
218	3	1	7	55	2
219	3	1	7	22	2
220	3	1	7	81	2
221	3	1	7	89	2
222	3	1	7	51	2
223	3	1	7	57	2
224	3	1	7	64	2
225	3	1	7	68	2
226	3	1	7	84	2
227	3	1	7	59	2
228	3	1	7	93	2
229	3	1	7	93	2
230	3	1	7	73	2
231	3	1	7	69	2
232	3	1	7	67	2
233	3	1	7	69	2
234	3	1	7	68	2
235	3	1	7	81	2
236	3	1	7	55	2
237	3	1	7	49	2
238	3	2	4	33	2
239	3	2	4	46	2
240	3	2	4	100	2
241	3	2	4	76	2
242	3	2	4	97	2
243	3	2	4	39	2
244	3	2	4	48	2
245	3	2	4	40	2
246	3	2	4	73	2
247	3	2	4	69	2
248	3	2	4	90	2
249	3	2	4	58	2
250	3	2	4	66	2
251	3	2	4	65	2
252	3	2	4	106	2
253	3	2	4	111	2
254	3	2	4	90	2
255	3	2	4	94	2
256	3	2	4	100	2
257	3	2	4	82	2
258	3	2	4	74	2
259	3	2	4	73	2
260	3	2	4	98	2
261	3	2	4	42	2
262	3	2	4	70	2
263	3	2	4	70	2
264	3	2	4	79	2
265	3	2	4	50	2
266	3	2	4	106	2
267	3	2	4	71	2
268	3	2	4	89	2
269	3	2	4	77	2
270	3	2	4	81	2
271	3	2	4	74	2
272	3	2	4	67	2
273	3	2	4	40	2
274	3	2	4	76	2
275	3	2	4	58	2
276	3	2	4	54	2
277	3	2	4	60	2
278	3	2	4	69	2
279	3	2	4	63	2
280	3	2	4	47	2
281	3	2	4	61	2
282	3	2	4	106	2
238	3	2	5	74	2
239	3	2	5	82	2
240	3	2	5	81	2
241	3	2	5	75	2
242	3	2	5	62	2
243	3	2	5	77	2
244	3	2	5	56	2
245	3	2	5	42	2
246	3	2	5	96	2
247	3	2	5	82	2
248	3	2	5	68	2
249	3	2	5	83	2
250	3	2	5	81	2
251	3	2	5	77	2
252	3	2	5	24	2
253	3	2	5	102	2
254	3	2	5	52	2
255	3	2	5	77	2
256	3	2	5	86	2
257	3	2	5	72	2
258	3	2	5	92	2
259	3	2	5	73	2
260	3	2	5	64	2
261	3	2	5	79	2
262	3	2	5	61	2
263	3	2	5	70	2
264	3	2	5	68	2
265	3	2	5	76	2
266	3	2	5	82	2
267	3	2	5	48	2
268	3	2	5	76	2
269	3	2	5	72	2
270	3	2	5	75	2
271	3	2	5	79	2
272	3	2	5	29	2
273	3	2	5	79	2
274	3	2	5	71	2
275	3	2	5	80	2
276	3	2	5	34	2
277	3	2	5	36	2
278	3	2	5	81	2
279	3	2	5	80	2
280	3	2	5	78	2
281	3	2	5	83	2
282	3	2	5	89	2
238	3	2	6	71	2
239	3	2	6	69	2
240	3	2	6	110	2
241	3	2	6	47	2
242	3	2	6	82	2
243	3	2	6	47	2
244	3	2	6	57	2
245	3	2	6	32	2
246	3	2	6	90	2
247	3	2	6	89	2
248	3	2	6	58	2
249	3	2	6	87	2
250	3	2	6	81	2
251	3	2	6	77	2
252	3	2	6	66	2
253	3	2	6	95	2
254	3	2	6	30	2
255	3	2	6	65	2
256	3	2	6	58	2
257	3	2	6	89	2
258	3	2	6	81	2
259	3	2	6	42	2
260	3	2	6	96	2
261	3	2	6	40	2
262	3	2	6	73	2
263	3	2	6	110	2
264	3	2	6	43	2
265	3	2	6	63	2
266	3	2	6	105	2
267	3	2	6	54	2
268	3	2	6	108	2
269	3	2	6	97	2
270	3	2	6	73	2
271	3	2	6	57	2
272	3	2	6	86	2
273	3	2	6	93	2
274	3	2	6	108	2
275	3	2	6	53	2
276	3	2	6	63	2
277	3	2	6	76	2
278	3	2	6	51	2
279	3	2	6	67	2
280	3	2	6	61	2
281	3	2	6	81	2
282	3	2	6	99	2
238	3	2	7	71	2
239	3	2	7	62	2
240	3	2	7	78	2
241	3	2	7	43	2
242	3	2	7	72	2
243	3	2	7	74	2
244	3	2	7	61	2
245	3	2	7	47	2
246	3	2	7	81	2
247	3	2	7	79	2
248	3	2	7	73	2
249	3	2	7	81	2
250	3	2	7	78	2
251	3	2	7	73	2
252	3	2	7	97	2
253	3	2	7	108	2
254	3	2	7	64	2
255	3	2	7	80	2
256	3	2	7	79	2
257	3	2	7	75	2
258	3	2	7	56	2
259	3	2	7	78	2
260	3	2	7	79	2
261	3	2	7	72	2
262	3	2	7	61	2
263	3	2	7	76	2
264	3	2	7	70	2
265	3	2	7	73	2
266	3	2	7	51	2
267	3	2	7	70	2
268	3	2	7	102	2
269	3	2	7	57	2
270	3	2	7	69	2
271	3	2	7	72	2
272	3	2	7	71	2
273	3	2	7	45	2
274	3	2	7	76	2
275	3	2	7	68	2
276	3	2	7	78	2
277	3	2	7	114	2
278	3	2	7	73	2
279	3	2	7	71	2
280	3	2	7	41	2
281	3	2	7	72	2
282	3	2	7	77	2
283	3	3	4	28	2
284	3	3	4	41	2
285	3	3	4	36	2
286	3	3	4	38	2
287	3	3	4	43	2
288	3	3	4	37	2
289	3	3	4	37	2
290	3	3	4	44	2
291	3	3	4	67	2
292	3	3	4	36	2
293	3	3	4	30	2
294	3	3	4	41	2
295	3	3	4	23	2
296	3	3	4	46	2
297	3	3	4	34	2
298	3	3	4	51	2
299	3	3	4	45	2
300	3	3	4	37	2
301	3	3	4	38	2
302	3	3	4	38	2
303	3	3	4	32	2
304	3	3	4	42	2
305	3	3	4	43	2
306	3	3	4	35	2
307	3	3	4	25	2
308	3	3	4	21	2
309	3	3	4	36	2
310	3	3	4	34	2
311	3	3	4	41	2
312	3	3	4	34	2
313	3	3	4	36	2
314	3	3	4	31	2
315	3	3	4	35	2
316	3	3	4	68	2
317	3	3	4	35	2
318	3	3	4	32	2
319	3	3	4	49	2
320	3	3	4	37	2
321	3	3	4	30	2
322	3	3	4	45	2
323	3	3	4	31	2
283	3	3	5	20	2
284	3	3	5	55	2
285	3	3	5	32	2
286	3	3	5	76	2
287	3	3	5	43	2
288	3	3	5	22	2
289	3	3	5	21	2
290	3	3	5	44	2
291	3	3	5	57	2
292	3	3	5	43	2
293	3	3	5	29	2
294	3	3	5	21	2
295	3	3	5	30	2
296	3	3	5	38	2
297	3	3	5	39	2
298	3	3	5	34	2
299	3	3	5	36	2
300	3	3	5	39	2
301	3	3	5	46	2
302	3	3	5	36	2
303	3	3	5	27	2
304	3	3	5	31	2
305	3	3	5	48	2
306	3	3	5	29	2
307	3	3	5	54	2
308	3	3	5	20	2
309	3	3	5	53	2
310	3	3	5	41	2
311	3	3	5	46	2
312	3	3	5	22	2
313	3	3	5	42	2
314	3	3	5	37	2
315	3	3	5	35	2
316	3	3	5	52	2
317	3	3	5	33	2
318	3	3	5	55	2
319	3	3	5	50	2
320	3	3	5	41	2
321	3	3	5	46	2
322	3	3	5	46	2
323	3	3	5	41	2
283	3	3	6	24	2
284	3	3	6	46	2
285	3	3	6	33	2
286	3	3	6	67	2
287	3	3	6	40	2
288	3	3	6	45	2
289	3	3	6	26	2
290	3	3	6	43	2
291	3	3	6	73	2
292	3	3	6	38	2
293	3	3	6	28	2
294	3	3	6	18	2
295	3	3	6	68	2
296	3	3	6	50	2
297	3	3	6	38	2
298	3	3	6	19	2
299	3	3	6	51	2
300	3	3	6	30	2
301	3	3	6	39	2
302	3	3	6	48	2
303	3	3	6	20	2
304	3	3	6	50	2
305	3	3	6	60	2
306	3	3	6	19	2
307	3	3	6	45	2
308	3	3	6	30	2
309	3	3	6	47	2
310	3	3	6	54	2
311	3	3	6	34	2
312	3	3	6	41	2
313	3	3	6	37	2
314	3	3	6	47	2
315	3	3	6	19	2
316	3	3	6	52	2
317	3	3	6	33	2
318	3	3	6	32	2
319	3	3	6	44	2
320	3	3	6	35	2
321	3	3	6	49	2
322	3	3	6	55	2
323	3	3	6	46	2
283	3	3	7	16	2
284	3	3	7	57	2
285	3	3	7	30	2
286	3	3	7	27	2
287	3	3	7	56	2
288	3	3	7	29	2
289	3	3	7	42	2
290	3	3	7	51	2
291	3	3	7	80	2
292	3	3	7	31	2
293	3	3	7	23	2
294	3	3	7	20	2
295	3	3	7	50	2
296	3	3	7	33	2
297	3	3	7	52	2
298	3	3	7	46	2
299	3	3	7	40	2
300	3	3	7	29	2
301	3	3	7	30	2
302	3	3	7	57	2
303	3	3	7	20	2
304	3	3	7	39	2
305	3	3	7	28	2
306	3	3	7	40	2
307	3	3	7	35	2
308	3	3	7	71	2
309	3	3	7	71	2
310	3	3	7	40	2
311	3	3	7	34	2
312	3	3	7	29	2
313	3	3	7	50	2
314	3	3	7	41	2
315	3	3	7	24	2
316	3	3	7	31	2
317	3	3	7	30	2
318	3	3	7	77	2
319	3	3	7	49	2
320	3	3	7	51	2
321	3	3	7	30	2
322	3	3	7	33	2
323	3	3	7	60	2
324	3	4	4	51	2
325	3	4	4	40	2
326	3	4	4	34	2
327	3	4	4	40	2
328	3	4	4	47	2
329	3	4	4	46	2
330	3	4	4	12	2
331	3	4	4	59	2
332	3	4	4	18	2
333	3	4	4	42	2
334	3	4	4	34	2
335	3	4	4	46	2
336	3	4	4	27	2
337	3	4	4	50	2
338	3	4	4	48	2
339	3	4	4	46	2
340	3	4	4	23	2
341	3	4	4	78	2
342	3	4	4	49	2
343	3	4	4	37	2
344	3	4	4	35	2
345	3	4	4	34	2
346	3	4	4	44	2
347	3	4	4	46	2
348	3	4	4	34	2
349	3	4	4	24	2
350	3	4	4	76	2
351	3	4	4	16	2
352	3	4	4	28	2
353	3	4	4	27	2
354	3	4	4	49	2
355	3	4	4	36	2
356	3	4	4	48	2
357	3	4	4	45	2
358	3	4	4	73	2
359	3	4	4	64	2
360	3	4	4	38	2
324	3	4	5	73	2
325	3	4	5	83	2
326	3	4	5	125	2
327	3	4	5	61	2
328	3	4	5	66	2
329	3	4	5	70	2
330	3	4	5	76	2
331	3	4	5	106	2
332	3	4	5	54	2
333	3	4	5	57	2
334	3	4	5	79	2
335	3	4	5	78	2
336	3	4	5	93	2
337	3	4	5	100	2
338	3	4	5	64	2
339	3	4	5	102	2
340	3	4	5	96	2
341	3	4	5	70	2
342	3	4	5	83	2
343	3	4	5	90	2
344	3	4	5	106	2
345	3	4	5	69	2
346	3	4	5	105	2
347	3	4	5	102	2
348	3	4	5	81	2
349	3	4	5	56	2
350	3	4	5	108	2
351	3	4	5	67	2
352	3	4	5	67	2
353	3	4	5	60	2
354	3	4	5	73	2
355	3	4	5	59	2
356	3	4	5	51	2
357	3	4	5	115	2
358	3	4	5	46	2
359	3	4	5	113	2
360	3	4	5	62	2
324	3	4	6	54	2
325	3	4	6	93	2
326	3	4	6	113	2
327	3	4	6	83	2
328	3	4	6	58	2
329	3	4	6	54	2
330	3	4	6	66	2
331	3	4	6	87	2
332	3	4	6	58	2
333	3	4	6	50	2
334	3	4	6	90	2
335	3	4	6	75	2
336	3	4	6	105	2
337	3	4	6	88	2
338	3	4	6	86	2
339	3	4	6	74	2
340	3	4	6	98	2
341	3	4	6	85	2
342	3	4	6	68	2
343	3	4	6	51	2
344	3	4	6	62	2
345	3	4	6	97	2
346	3	4	6	17	2
347	3	4	6	98	2
348	3	4	6	85	2
349	3	4	6	87	2
350	3	4	6	99	2
351	3	4	6	88	2
352	3	4	6	47	2
353	3	4	6	24	2
354	3	4	6	80	2
355	3	4	6	74	2
356	3	4	6	90	2
357	3	4	6	65	2
358	3	4	6	70	2
359	3	4	6	93	2
360	3	4	6	81	2
324	3	4	7	62	2
325	3	4	7	77	2
326	3	4	7	129	2
327	3	4	7	75	2
328	3	4	7	50	2
329	3	4	7	61	2
330	3	4	7	87	2
331	3	4	7	88	2
332	3	4	7	68	2
333	3	4	7	51	2
334	3	4	7	75	2
335	3	4	7	74	2
336	3	4	7	95	2
337	3	4	7	48	2
338	3	4	7	59	2
339	3	4	7	72	2
340	3	4	7	120	2
341	3	4	7	47	2
342	3	4	7	90	2
343	3	4	7	102	2
344	3	4	7	60	2
345	3	4	7	92	2
346	3	4	7	93	2
347	3	4	7	73	2
348	3	4	7	82	2
349	3	4	7	90	2
350	3	4	7	82	2
351	3	4	7	66	2
352	3	4	7	79	2
353	3	4	7	47	2
354	3	4	7	63	2
355	3	4	7	71	2
356	3	4	7	73	2
357	3	4	7	42	2
358	3	4	7	76	2
359	3	4	7	46	2
360	3	4	7	93	2
361	3	5	4	44	2
362	3	5	4	58	2
363	3	5	4	37	2
364	3	5	4	72	2
365	3	5	4	70	2
366	3	5	4	45	2
367	3	5	4	53	2
368	3	5	4	34	2
369	3	5	4	26	2
370	3	5	4	55	2
371	3	5	4	53	2
372	3	5	4	61	2
373	3	5	4	47	2
374	3	5	4	42	2
375	3	5	4	41	2
376	3	5	4	33	2
377	3	5	4	32	2
378	3	5	4	74	2
379	3	5	4	17	2
380	3	5	4	35	2
381	3	5	4	54	2
382	3	5	4	65	2
383	3	5	4	30	2
384	3	5	4	24	2
385	3	5	4	29	2
386	3	5	4	36	2
387	3	5	4	54	2
388	3	5	4	23	2
389	3	5	4	66	2
390	3	5	4	61	2
391	3	5	4	38	2
392	3	5	4	34	2
393	3	5	4	47	2
394	3	5	4	47	2
395	3	5	4	27	2
361	3	5	5	45	2
362	3	5	5	81	2
363	3	5	5	84	2
364	3	5	5	91	2
365	3	5	5	55	2
366	3	5	5	72	2
367	3	5	5	81	2
368	3	5	5	46	2
369	3	5	5	29	2
370	3	5	5	76	2
371	3	5	5	51	2
372	3	5	5	100	2
373	3	5	5	90	2
374	3	5	5	51	2
375	3	5	5	59	2
376	3	5	5	54	2
377	3	5	5	103	2
378	3	5	5	62	2
379	3	5	5	57	2
380	3	5	5	64	2
381	3	5	5	34	2
382	3	5	5	75	2
383	3	5	5	28	2
384	3	5	5	55	2
385	3	5	5	62	2
386	3	5	5	64	2
387	3	5	5	45	2
388	3	5	5	89	2
389	3	5	5	98	2
390	3	5	5	78	2
391	3	5	5	41	2
392	3	5	5	95	2
393	3	5	5	63	2
394	3	5	5	31	2
395	3	5	5	30	2
361	3	5	6	56	2
362	3	5	6	69	2
363	3	5	6	61	2
364	3	5	6	90	2
365	3	5	6	88	2
366	3	5	6	92	2
367	3	5	6	68	2
368	3	5	6	84	2
369	3	5	6	71	2
370	3	5	6	82	2
371	3	5	6	58	2
372	3	5	6	65	2
373	3	5	6	56	2
374	3	5	6	80	2
375	3	5	6	71	2
376	3	5	6	69	2
377	3	5	6	113	2
378	3	5	6	47	2
379	3	5	6	62	2
380	3	5	6	93	2
381	3	5	6	60	2
382	3	5	6	82	2
383	3	5	6	85	2
384	3	5	6	80	2
385	3	5	6	64	2
386	3	5	6	60	2
387	3	5	6	73	2
388	3	5	6	28	2
389	3	5	6	63	2
390	3	5	6	85	2
391	3	5	6	72	2
392	3	5	6	49	2
393	3	5	6	66	2
394	3	5	6	60	2
395	3	5	6	71	2
361	3	5	7	55	2
362	3	5	7	43	2
363	3	5	7	75	2
364	3	5	7	56	2
365	3	5	7	71	2
366	3	5	7	98	2
367	3	5	7	81	2
368	3	5	7	87	2
369	3	5	7	63	2
370	3	5	7	55	2
371	3	5	7	81	2
372	3	5	7	59	2
373	3	5	7	111	2
374	3	5	7	84	2
375	3	5	7	27	2
376	3	5	7	63	2
377	3	5	7	101	2
378	3	5	7	107	2
379	3	5	7	60	2
380	3	5	7	45	2
381	3	5	7	31	2
382	3	5	7	69	2
383	3	5	7	48	2
384	3	5	7	65	2
385	3	5	7	57	2
386	3	5	7	52	2
387	3	5	7	71	2
388	3	5	7	90	2
389	3	5	7	101	2
390	3	5	7	62	2
391	3	5	7	62	2
392	3	5	7	52	2
393	3	5	7	31	2
394	3	5	7	89	2
395	3	5	7	62	2
400	4	1	4	69	1
401	4	1	4	95	1
402	4	1	4	39	1
403	4	1	4	50	1
404	4	1	4	87	1
405	4	1	4	65	1
406	4	1	4	75	1
407	4	1	4	70	1
408	4	1	4	101	1
409	4	1	4	55	1
410	4	1	4	102	1
411	4	1	4	49	1
412	4	1	4	71	1
413	4	1	4	54	1
414	4	1	4	64	1
415	4	1	4	79	1
416	4	1	4	80	1
417	4	1	4	80	1
418	4	1	4	77	1
419	4	1	4	77	1
420	4	1	4	82	1
421	4	1	4	77	1
422	4	1	4	77	1
423	4	1	4	79	1
424	4	1	4	63	1
425	4	1	4	7	1
426	4	1	4	96	1
427	4	1	4	51	1
428	4	1	4	70	1
429	4	1	4	44	1
400	4	1	5	65	1
401	4	1	5	78	1
402	4	1	5	63	1
403	4	1	5	33	1
404	4	1	5	91	1
405	4	1	5	32	1
406	4	1	5	56	1
407	4	1	5	61	1
408	4	1	5	90	1
409	4	1	5	91	1
410	4	1	5	43	1
411	4	1	5	64	1
412	4	1	5	89	1
413	4	1	5	95	1
414	4	1	5	57	1
415	4	1	5	54	1
416	4	1	5	60	1
417	4	1	5	118	1
418	4	1	5	84	1
419	4	1	5	65	1
420	4	1	5	26	1
421	4	1	5	67	1
422	4	1	5	69	1
423	4	1	5	61	1
424	4	1	5	37	1
425	4	1	5	102	1
426	4	1	5	62	1
427	4	1	5	78	1
428	4	1	5	61	1
429	4	1	5	54	1
400	4	1	6	84	1
401	4	1	6	57	1
402	4	1	6	64	1
403	4	1	6	49	1
404	4	1	6	69	1
405	4	1	6	73	1
406	4	1	6	75	1
407	4	1	6	82	1
408	4	1	6	117	1
409	4	1	6	82	1
410	4	1	6	55	1
411	4	1	6	74	1
412	4	1	6	99	1
413	4	1	6	102	1
414	4	1	6	65	1
415	4	1	6	86	1
416	4	1	6	64	1
417	4	1	6	98	1
418	4	1	6	70	1
419	4	1	6	40	1
420	4	1	6	26	1
421	4	1	6	51	1
422	4	1	6	101	1
423	4	1	6	50	1
424	4	1	6	68	1
425	4	1	6	86	1
426	4	1	6	102	1
427	4	1	6	61	1
428	4	1	6	47	1
429	4	1	6	32	1
400	4	1	7	69	1
401	4	1	7	72	1
402	4	1	7	48	1
403	4	1	7	44	1
404	4	1	7	62	1
405	4	1	7	51	1
406	4	1	7	64	1
407	4	1	7	84	1
408	4	1	7	83	1
409	4	1	7	99	1
410	4	1	7	56	1
411	4	1	7	71	1
412	4	1	7	83	1
413	4	1	7	68	1
414	4	1	7	70	1
415	4	1	7	109	1
416	4	1	7	112	1
417	4	1	7	90	1
418	4	1	7	68	1
419	4	1	7	54	1
420	4	1	7	91	1
421	4	1	7	74	1
422	4	1	7	71	1
423	4	1	7	64	1
424	4	1	7	78	1
425	4	1	7	81	1
426	4	1	7	82	1
427	4	1	7	42	1
428	4	1	7	59	1
429	4	1	7	77	1
508	4	2	4	79	1
509	4	2	4	91	1
510	4	2	4	40	1
511	4	2	4	77	1
512	4	2	4	55	1
513	4	2	4	108	1
514	4	2	4	65	1
515	4	2	4	71	1
516	4	2	4	79	1
517	4	2	4	79	1
518	4	2	4	75	1
519	4	2	4	67	1
520	4	2	4	71	1
521	4	2	4	39	1
522	4	2	4	60	1
523	4	2	4	87	1
524	4	2	4	78	1
525	4	2	4	101	1
526	4	2	4	49	1
527	4	2	4	73	1
528	4	2	4	72	1
529	4	2	4	79	1
530	4	2	4	75	1
531	4	2	4	54	1
532	4	2	4	96	1
533	4	2	4	98	1
534	4	2	4	77	1
535	4	2	4	103	1
536	4	2	4	75	1
537	4	2	4	74	1
538	4	2	4	81	1
539	4	2	4	74	1
540	4	2	4	54	1
541	4	2	4	57	1
542	4	2	4	70	1
543	4	2	4	62	1
508	4	2	5	68	1
509	4	2	5	88	1
510	4	2	5	84	1
511	4	2	5	29	1
512	4	2	5	66	1
513	4	2	5	83	1
514	4	2	5	68	1
515	4	2	5	66	1
516	4	2	5	81	1
517	4	2	5	57	1
518	4	2	5	97	1
519	4	2	5	46	1
520	4	2	5	70	1
521	4	2	5	40	1
522	4	2	5	63	1
523	4	2	5	69	1
524	4	2	5	83	1
525	4	2	5	63	1
526	4	2	5	69	1
527	4	2	5	72	1
528	4	2	5	66	1
529	4	2	5	76	1
530	4	2	5	59	1
531	4	2	5	57	1
532	4	2	5	57	1
533	4	2	5	41	1
534	4	2	5	75	1
535	4	2	5	103	1
536	4	2	5	105	1
537	4	2	5	65	1
538	4	2	5	94	1
539	4	2	5	96	1
540	4	2	5	68	1
541	4	2	5	50	1
542	4	2	5	89	1
543	4	2	5	78	1
508	4	2	6	103	1
509	4	2	6	72	1
510	4	2	6	99	1
511	4	2	6	66	1
512	4	2	6	83	1
513	4	2	6	88	1
514	4	2	6	61	1
515	4	2	6	64	1
516	4	2	6	83	1
517	4	2	6	81	1
518	4	2	6	97	1
519	4	2	6	62	1
520	4	2	6	137	1
521	4	2	6	27	1
522	4	2	6	40	1
523	4	2	6	72	1
524	4	2	6	74	1
525	4	2	6	86	1
526	4	2	6	53	1
527	4	2	6	51	1
528	4	2	6	81	1
529	4	2	6	65	1
530	4	2	6	51	1
531	4	2	6	25	1
532	4	2	6	64	1
533	4	2	6	73	1
534	4	2	6	74	1
535	4	2	6	109	1
536	4	2	6	127	1
537	4	2	6	71	1
538	4	2	6	50	1
539	4	2	6	85	1
540	4	2	6	48	1
541	4	2	6	70	1
542	4	2	6	88	1
543	4	2	6	101	1
508	4	2	7	72	1
509	4	2	7	79	1
510	4	2	7	131	1
511	4	2	7	56	1
512	4	2	7	78	1
513	4	2	7	61	1
514	4	2	7	107	1
515	4	2	7	66	1
516	4	2	7	71	1
517	4	2	7	68	1
518	4	2	7	21	1
519	4	2	7	70	1
520	4	2	7	80	1
521	4	2	7	40	1
522	4	2	7	51	1
523	4	2	7	83	1
524	4	2	7	66	1
525	4	2	7	72	1
526	4	2	7	33	1
527	4	2	7	72	1
528	4	2	7	47	1
529	4	2	7	77	1
530	4	2	7	54	1
531	4	2	7	71	1
532	4	2	7	72	1
533	4	2	7	87	1
534	4	2	7	38	1
535	4	2	7	58	1
536	4	2	7	86	1
537	4	2	7	71	1
538	4	2	7	61	1
539	4	2	7	94	1
540	4	2	7	70	1
541	4	2	7	80	1
542	4	2	7	98	1
543	4	2	7	73	1
430	4	3	4	49	1
431	4	3	4	47	1
432	4	3	4	27	1
433	4	3	4	12	1
434	4	3	4	68	1
435	4	3	4	14	1
436	4	3	4	64	1
437	4	3	4	32	1
438	4	3	4	58	1
439	4	3	4	16	1
440	4	3	4	29	1
441	4	3	4	67	1
442	4	3	4	16	1
443	4	3	4	25	1
444	4	3	4	40	1
445	4	3	4	68	1
446	4	3	4	30	1
447	4	3	4	41	1
448	4	3	4	56	1
449	4	3	4	57	1
450	4	3	4	40	1
451	4	3	4	52	1
452	4	3	4	69	1
453	4	3	4	28	1
430	4	3	5	39	1
431	4	3	5	45	1
432	4	3	5	49	1
433	4	3	5	26	1
434	4	3	5	17	1
435	4	3	5	14	1
436	4	3	5	77	1
437	4	3	5	15	1
438	4	3	5	63	1
439	4	3	5	14	1
440	4	3	5	53	1
441	4	3	5	57	1
442	4	3	5	35	1
443	4	3	5	15	1
444	4	3	5	26	1
445	4	3	5	73	1
446	4	3	5	12	1
447	4	3	5	48	1
448	4	3	5	29	1
449	4	3	5	61	1
450	4	3	5	38	1
451	4	3	5	28	1
452	4	3	5	59	1
453	4	3	5	32	1
430	4	3	6	20	1
431	4	3	6	21	1
432	4	3	6	41	1
433	4	3	6	40	1
434	4	3	6	19	1
435	4	3	6	16	1
436	4	3	6	38	1
437	4	3	6	30	1
438	4	3	6	35	1
439	4	3	6	70	1
440	4	3	6	31	1
441	4	3	6	55	1
442	4	3	6	31	1
443	4	3	6	28	1
444	4	3	6	33	1
445	4	3	6	51	1
446	4	3	6	30	1
447	4	3	6	72	1
448	4	3	6	51	1
449	4	3	6	45	1
450	4	3	6	80	1
451	4	3	6	42	1
452	4	3	6	73	1
453	4	3	6	89	1
430	4	3	7	73	1
431	4	3	7	59	1
432	4	3	7	31	1
433	4	3	7	41	1
434	4	3	7	33	1
435	4	3	7	26	1
436	4	3	7	79	1
437	4	3	7	25	1
438	4	3	7	36	1
439	4	3	7	36	1
440	4	3	7	84	1
441	4	3	7	32	1
442	4	3	7	24	1
443	4	3	7	38	1
444	4	3	7	41	1
445	4	3	7	23	1
446	4	3	7	20	1
447	4	3	7	40	1
448	4	3	7	38	1
449	4	3	7	92	1
450	4	3	7	29	1
451	4	3	7	71	1
452	4	3	7	65	1
453	4	3	7	30	1
454	4	4	4	27	1
455	4	4	4	58	1
456	4	4	4	40	1
457	4	4	4	31	1
458	4	4	4	31	1
459	4	4	4	29	1
460	4	4	4	48	1
461	4	4	4	19	1
462	4	4	4	65	1
463	4	4	4	62	1
464	4	4	4	21	1
465	4	4	4	26	1
466	4	4	4	57	1
467	4	4	4	29	1
468	4	4	4	26	1
469	4	4	4	72	1
470	4	4	4	37	1
471	4	4	4	32	1
472	4	4	4	45	1
473	4	4	4	17	1
474	4	4	4	60	1
475	4	4	4	78	1
454	4	4	5	132	1
455	4	4	5	107	1
456	4	4	5	56	1
457	4	4	5	92	1
458	4	4	5	83	1
459	4	4	5	79	1
460	4	4	5	61	1
461	4	4	5	88	1
462	4	4	5	69	1
463	4	4	5	61	1
464	4	4	5	87	1
465	4	4	5	97	1
466	4	4	5	81	1
467	4	4	5	84	1
468	4	4	5	47	1
469	4	4	5	59	1
470	4	4	5	98	1
471	4	4	5	66	1
472	4	4	5	83	1
473	4	4	5	82	1
474	4	4	5	91	1
475	4	4	5	96	1
454	4	4	6	76	1
455	4	4	6	75	1
456	4	4	6	47	1
457	4	4	6	112	1
458	4	4	6	68	1
459	4	4	6	73	1
460	4	4	6	76	1
461	4	4	6	48	1
462	4	4	6	68	1
463	4	4	6	73	1
464	4	4	6	60	1
465	4	4	6	49	1
466	4	4	6	60	1
467	4	4	6	103	1
468	4	4	6	75	1
469	4	4	6	70	1
470	4	4	6	82	1
471	4	4	6	73	1
472	4	4	6	75	1
473	4	4	6	53	1
474	4	4	6	77	1
475	4	4	6	74	1
454	4	4	7	72	1
455	4	4	7	69	1
456	4	4	7	91	1
457	4	4	7	47	1
458	4	4	7	69	1
459	4	4	7	74	1
460	4	4	7	77	1
461	4	4	7	65	1
462	4	4	7	45	1
463	4	4	7	62	1
464	4	4	7	49	1
465	4	4	7	90	1
466	4	4	7	63	1
467	4	4	7	61	1
468	4	4	7	44	1
469	4	4	7	71	1
470	4	4	7	103	1
471	4	4	7	82	1
472	4	4	7	68	1
473	4	4	7	67	1
474	4	4	7	62	1
475	4	4	7	53	1
476	4	5	4	67	1
477	4	5	4	28	1
478	4	5	4	72	1
[truncated: 721 more rows]
